# Supplementary material for: 3-Methyl-4-nitro­phenol–4-dimethyl­amino­pyridine (1/1)
Source: Acta Crystallogr Sect E Struct Rep Online. 2012 Oct 13;68(Pt 11):o3106. doi: 10.1107/S1600536812041670 (PMC3515212; doi:10.1107/S1600536812041670)
Supplement: Supplementary file 1 [file e-68-o3106-sup1.cif]

##############################################################################
#                                                                            #
# This CIF contains the data in a paper accepted for publication in          #
# Acta Crystallographica Section E. It conforms to the requirements of       #
# Notes for Authors for Acta Crystallographica Section E, and has been       #
# peer reviewed under the auspices of the IUCr Commission on Journals.       #
#                                                                            #
# Full details of the Crystallographic Information File format               #
# are given in the paper "The Crystallographic Information File (CIF):       #
# a New Standard Archive File for Crystallography" by S. R. Hall, F. H.      #
# Allen and I. D. Brown [Acta Cryst. (1991), A47, 655-685].                  #
#                                                                            #
# The current version of the core CIF dictionary is obtainable from          #
# ftp://ftp.iucr.org/pub/cif_core.dic.                                       #
#                                                                            #
# Software is freely available for graphical display of the structure(s)     #
# in this CIF. For information consult the CIF software page                 #
# http://www.iucr.org/resources/cif/software.                                #
#                                                                            #
# This file may be used for bona fide research purposes within the           #
# scientific community so long as proper attribution is given to the journal # 
# article from which it was obtained.                                        #
#                                                                            #
##############################################################################
data_global
_audit_creation_method     SHELXL-97
_journal_date_recd_electronic     2012-09-20
_journal_date_accepted     2012-10-05
_journal_name_full     'Acta Crystallographica, Section E'
_journal_year     2012
_journal_volume     68
_journal_issue     11
_journal_page_first     o3106
_journal_page_last     o3106
_journal_paper_category     QO
_journal_paper_doi     10.1107/S1600536812041670
_journal_coeditor_code     PV2590
_publ_contact_author_name     'Devadasan Velmurugan'
_publ_contact_author_address
;  CAS in Crystallography and Biophysics
   University of madras
   Maraimalai campus(guindy campus)
   Chennai - 600 025
   India.
;
_publ_contact_author_email     'shirai2011@gmail.com'
_publ_contact_author_fax     '044 091 2499 3057'
_publ_contact_author_phone     '044 091 24484170'
_publ_section_title
;
3-Methyl-4-nitrophenol--4-dimethylaminopyridine (1/1)
;
loop_
    _publ_author_name
    _publ_author_address
    'Srinivasan Muralidharan'
;   Department of Physics
    Anna University
    Chennai 600 025
    India
;
    'Perumal Nagapandiselvi'
;   Department of Physics
    Anna University
    Chennai 600 025
    India
;
    'Thothadri Srinivasan'
;
    Centre of Advanced Study in Crystallography and Biophysics
    University of Madras
    Guindy Campus
    Chennai 600 025
    India
;
    'Rengasamy Gopalakrishnan'
;
   Department of Physics
   Anna University
   Chennai 600 025
   India
;
    'Devadasan Velmurugan'
;
    Centre of Advanced Study in Crystallography and Biophysics
    University of Madras
    Guindy Campus
    Chennai 600 025
    India
;
data_I
_audit_creation_method     SHELXL-97
_chemical_name_systematic
;
3-Methyl-4-nitrophenol--4-dimethylaminopyridine (1/1)
;
_chemical_name_common     ?
_chemical_formula_moiety     'C7 H7 N O3, C7 H10 N2'
_chemical_formula_sum     'C14 H17 N3 O3'
_chemical_formula_weight     275.31
_chemical_melting_point     ?
_symmetry_cell_setting     monoclinic
_symmetry_space_group_name_H-M     'P 21/c'
_symmetry_space_group_name_Hall     '-P 2ybc'
loop_
    _symmetry_equiv_pos_as_xyz
    'x, y, z'
    '-x, y+1/2, -z+1/2'
    '-x, -y, -z'
    'x, -y-1/2, z-1/2'
_cell_length_a     11.4923(9)
_cell_length_b     9.8362(8)
_cell_length_c     12.7781(10)
_cell_angle_alpha     90.00
_cell_angle_beta     103.870(5)
_cell_angle_gamma     90.00
_cell_volume     1402.3(2)
_cell_formula_units_Z     4
_cell_measurement_reflns_used     3498
_cell_measurement_theta_min     1.83
_cell_measurement_theta_max     28.40
_cell_measurement_temperature     293(2)
_exptl_crystal_description     Block
_exptl_crystal_colour     Colourless
_exptl_crystal_size_max     0.35
_exptl_crystal_size_mid     0.30
_exptl_crystal_size_min     0.30
_exptl_crystal_density_diffrn     1.304
_exptl_crystal_density_meas     ?
_exptl_crystal_density_method     'not measured'
_exptl_crystal_F_000     584
_exptl_absorpt_coefficient_mu     0.094
_exptl_absorpt_correction_type     multi-scan
_exptl_absorpt_process_details     '(<i>SADABS</i>; Bruker, 2008)'
_exptl_absorpt_correction_T_min     0.9680
_exptl_absorpt_correction_T_max     0.9725
_exptl_special_details     ?
_diffrn_ambient_temperature     293(2)
_diffrn_radiation_type     MoK\a
_diffrn_radiation_wavelength     0.71073
_diffrn_radiation_source     'fine-focus sealed tube'
_diffrn_radiation_monochromator     graphite
_diffrn_measurement_device_type
                              'Bruker SMART APEXII area-detector diffractometer'
_diffrn_measurement_method     '\w and \f scans'
_diffrn_detector_area_resol_mean     ?
_diffrn_reflns_number     13307
_diffrn_reflns_av_R_equivalents     0.0277
_diffrn_reflns_av_sigmaI/netI     0.0208
_diffrn_reflns_theta_min     1.83
_diffrn_reflns_theta_max     28.40
_diffrn_reflns_theta_full     28.40
_diffrn_measured_fraction_theta_max     0.993
_diffrn_measured_fraction_theta_full     0.993
_diffrn_reflns_limit_h_min     -15
_diffrn_reflns_limit_h_max     12
_diffrn_reflns_limit_k_min     -12
_diffrn_reflns_limit_k_max     13
_diffrn_reflns_limit_l_min     -16
_diffrn_reflns_limit_l_max     17
_diffrn_standards_number     ?
_diffrn_standards_interval_count     ?
_diffrn_standards_interval_time     ?
_diffrn_standards_decay_%     ?
_refine_special_details
;
 Refinement of F^2^ against ALL reflections.  The weighted R-factor wR and
 goodness of fit S are based on F^2^, conventional R-factors R are based
 on F, with F set to zero for negative F^2^. The threshold expression of
 F^2^ > 2sigma(F^2^) is used only for calculating R-factors(gt) etc. and is
 not relevant to the choice of reflections for refinement.  R-factors based
 on F^2^ are statistically about twice as large as those based on F, and R-
 factors based on ALL data will be even larger.
;
_reflns_number_total     3498
_reflns_number_gt     2469
_reflns_threshold_expression     >2sigma(I)
_refine_ls_structure_factor_coef     Fsqd
_refine_ls_matrix_type     full
_refine_ls_R_factor_all     0.0776
_refine_ls_R_factor_gt     0.0556
_refine_ls_wR_factor_gt     0.1595
_refine_ls_wR_factor_ref     0.1846
_refine_ls_goodness_of_fit_ref     1.028
_refine_ls_restrained_S_all     1.028
_refine_ls_number_reflns     3498
_refine_ls_number_parameters     184
_refine_ls_number_restraints     0
_refine_ls_hydrogen_treatment     constr
_refine_ls_weighting_scheme     calc
_refine_ls_weighting_details
         'calc w=1/[\s^2^(Fo^2^)+(0.0939P)^2^+0.3610P] where P=(Fo^2^+2Fc^2^)/3'
_atom_sites_solution_hydrogens     geom
_atom_sites_solution_primary     direct
_atom_sites_solution_secondary     difmap
_refine_ls_shift/su_max     0.001
_refine_ls_shift/su_mean     0.000
_refine_diff_density_max     0.348
_refine_diff_density_min     -0.274
_refine_ls_extinction_method     none
_refine_ls_extinction_coef     ?
loop_
    _atom_type_symbol
    _atom_type_description
    _atom_type_scat_dispersion_real
    _atom_type_scat_dispersion_imag
    _atom_type_scat_source
    'C' 'C' 0.0033 0.0016
                         'International Tables Vol C Tables 4.2.6.8 and 6.1.1.4'
    'H' 'H' 0.0000 0.0000
                         'International Tables Vol C Tables 4.2.6.8 and 6.1.1.4'
    'N' 'N' 0.0061 0.0033
                         'International Tables Vol C Tables 4.2.6.8 and 6.1.1.4'
    'O' 'O' 0.0106 0.0060
                         'International Tables Vol C Tables 4.2.6.8 and 6.1.1.4'
_computing_data_collection     'APEX2 (Bruker, 2008)'
_computing_cell_refinement     'SAINT (Bruker, 2008)'
_computing_data_reduction     'SAINT (Bruker, 2008)'
_computing_structure_solution     'SHELXS97 (Sheldrick, 2008)'
_computing_structure_refinement     'SHELXL97 (Sheldrick, 2008)'
_computing_molecular_graphics     'ORTEP3 (Farrugia, 1997)'
_computing_publication_material     'SHELXL97 and PLATON (Spek, 2009)'
loop_
    _atom_site_type_symbol
    _atom_site_label
    _atom_site_fract_x
    _atom_site_fract_y
    _atom_site_fract_z
    _atom_site_U_iso_or_equiv
    _atom_site_adp_type
    _atom_site_calc_flag
    _atom_site_refinement_flags
    _atom_site_occupancy
    _atom_site_symmetry_multiplicity
    _atom_site_disorder_assembly
    _atom_site_disorder_group
    O O3 0.15952(12) -0.10464(16) 0.99019(11) 0.0722(4) Uani d . 1 1 . .
    H H3 0.1231 -0.0878 0.9281 0.108 Uiso calc R 1 1 . .
    N N3 -0.03318(13) 0.41197(16) 0.70694(12) 0.0580(4) Uani d . 1 1 . .
    N N1 0.55651(14) 0.22673(19) 1.12638(14) 0.0661(4) Uani d . 1 1 . .
    O O1 0.63106(15) 0.1883(2) 1.20437(15) 0.0964(6) Uani d . 1 1 . .
    N N2 0.17044(15) 0.41211(18) 1.02568(13) 0.0637(4) Uani d . 1 1 . .
    C C14 0.10524(14) 0.41079(16) 0.92229(13) 0.0474(4) Uani d . 1 1 . .
    C C6 0.38178(14) 0.15782(17) 0.97841(13) 0.0475(4) Uani d . 1 1 . .
    C C1 0.45173(14) 0.14230(17) 1.08398(13) 0.0498(4) Uani d . 1 1 . .
    C C13 0.13746(15) 0.48787(18) 0.84064(15) 0.0524(4) Uani d . 1 1 . .
    H H13 0.2061 0.5415 0.8567 0.063 Uiso calc R 1 1 . .
    C C3 0.32858(16) -0.0365(2) 1.12182(14) 0.0568(4) Uani d . 1 1 . .
    H H3A 0.3113 -0.1011 1.1691 0.068 Uiso calc R 1 1 . .
    C C10 0.00038(16) 0.33308(18) 0.88898(16) 0.0569(4) Uani d . 1 1 . .
    H H10 -0.0253 0.2778 0.9381 0.068 Uiso calc R 1 1 . .
    C C5 0.28341(14) 0.07288(18) 0.94833(13) 0.0499(4) Uani d . 1 1 . .
    H H5 0.2347 0.0806 0.8791 0.060 Uiso calc R 1 1 . .
    C C4 0.25448(14) -0.02386(17) 1.01789(13) 0.0507(4) Uani d . 1 1 . .
    C C11 -0.06391(16) 0.33887(19) 0.78414(17) 0.0615(5) Uani d . 1 1 . .
    H H11 -0.1342 0.2882 0.7652 0.074 Uiso calc R 1 1 . .
    C C2 0.42568(15) 0.0457(2) 1.15360(13) 0.0558(4) Uani d . 1 1 . .
    H H2 0.4749 0.0369 1.2226 0.067 Uiso calc R 1 1 . .
    O O2 0.56459(19) 0.3367(2) 1.08688(19) 0.1206(8) Uani d . 1 1 . .
    C C12 0.06747(16) 0.48361(18) 0.73744(15) 0.0560(4) Uani d . 1 1 . .
    H H12 0.0920 0.5343 0.6852 0.067 Uiso calc R 1 1 . .
    C C7 0.40796(19) 0.2548(2) 0.89618(16) 0.0650(5) Uani d . 1 1 . .
    H H7A 0.3587 0.2327 0.8264 0.098 Uiso calc R 1 1 . .
    H H7B 0.4909 0.2478 0.8948 0.098 Uiso calc R 1 1 . .
    H H7C 0.3910 0.3460 0.9148 0.098 Uiso calc R 1 1 . .
    C C9 0.1410(3) 0.3213(3) 1.10553(18) 0.0842(7) Uani d . 1 1 . .
    H H9A 0.0657 0.3478 1.1194 0.126 Uiso calc R 1 1 . .
    H H9B 0.2026 0.3264 1.1711 0.126 Uiso calc R 1 1 . .
    H H9C 0.1353 0.2297 1.0787 0.126 Uiso calc R 1 1 . .
    C C8 0.26892(19) 0.5044(3) 1.06203(19) 0.0842(7) Uani d . 1 1 . .
    H H8A 0.3380 0.4714 1.0400 0.126 Uiso calc R 1 1 . .
    H H8B 0.2870 0.5109 1.1392 0.126 Uiso calc R 1 1 . .
    H H8C 0.2475 0.5926 1.0311 0.126 Uiso calc R 1 1 . .
loop_
    _atom_site_aniso_label
    _atom_site_aniso_U_11
    _atom_site_aniso_U_22
    _atom_site_aniso_U_33
    _atom_site_aniso_U_12
    _atom_site_aniso_U_13
    _atom_site_aniso_U_23
    O3 0.0643(8) 0.0827(10) 0.0624(8) -0.0234(7) 0.0014(6) 0.0170(7)
    N3 0.0535(8) 0.0548(8) 0.0598(9) 0.0094(7) 0.0020(6) -0.0021(7)
    N1 0.0526(9) 0.0713(11) 0.0682(10) -0.0036(8) 0.0023(7) -0.0149(8)
    O1 0.0690(10) 0.1098(13) 0.0881(11) -0.0055(9) -0.0249(8) -0.0143(10)
    N2 0.0660(10) 0.0714(10) 0.0511(8) 0.0051(8) 0.0087(7) -0.0005(7)
    C14 0.0456(8) 0.0435(8) 0.0533(9) 0.0073(6) 0.0119(6) -0.0005(7)
    C6 0.0458(8) 0.0496(9) 0.0482(8) 0.0043(6) 0.0132(6) -0.0018(6)
    C1 0.0406(8) 0.0544(9) 0.0515(9) 0.0044(7) 0.0056(6) -0.0099(7)
    C13 0.0444(8) 0.0520(9) 0.0602(10) -0.0030(7) 0.0112(7) 0.0025(7)
    C3 0.0553(9) 0.0649(11) 0.0485(9) 0.0058(8) 0.0093(7) 0.0111(8)
    C10 0.0567(10) 0.0480(9) 0.0698(11) -0.0029(7) 0.0224(8) 0.0054(8)
    C5 0.0484(8) 0.0584(9) 0.0399(8) -0.0007(7) 0.0047(6) 0.0034(7)
    C4 0.0459(8) 0.0555(9) 0.0488(9) -0.0016(7) 0.0078(6) 0.0023(7)
    C11 0.0453(9) 0.0537(10) 0.0813(13) -0.0029(7) 0.0069(8) -0.0095(9)
    C2 0.0508(9) 0.0687(11) 0.0422(8) 0.0103(8) 0.0001(7) -0.0002(7)
    O2 0.1045(15) 0.1048(15) 0.1303(17) -0.0483(12) -0.0155(12) 0.0154(13)
    C12 0.0585(10) 0.0538(9) 0.0563(10) 0.0064(8) 0.0150(8) 0.0068(7)
    C7 0.0666(11) 0.0673(12) 0.0613(11) -0.0061(9) 0.0157(9) 0.0084(9)
    C9 0.1090(18) 0.0927(16) 0.0549(11) 0.0277(14) 0.0273(11) 0.0153(11)
    C8 0.0637(12) 0.115(2) 0.0667(13) 0.0000(12) 0.0009(10) -0.0245(13)
_geom_special_details
;
 All esds (except the esd in the dihedral angle between two l.s. planes)
 are estimated using the full covariance matrix.  The cell esds are taken
 into account individually in the estimation of esds in distances, angles
 and torsion angles; correlations between esds in cell parameters are only
 used when they are defined by crystal symmetry.  An approximate (isotropic)
 treatment of cell esds is used for estimating esds involving l.s. planes.
;
loop_
    _geom_bond_atom_site_label_1
    _geom_bond_atom_site_label_2
    _geom_bond_site_symmetry_2
    _geom_bond_distance
    _geom_bond_publ_flag
    O3 C4 . 1.328(2) ?
    O3 H3 . 0.8200 ?
    N3 C12 . 1.331(2) ?
    N3 C11 . 1.335(3) ?
    N1 O2 . 1.207(3) ?
    N1 O1 . 1.209(2) ?
    N1 C1 . 1.456(2) ?
    N2 C14 . 1.354(2) ?
    N2 C8 . 1.439(3) ?
    N2 C9 . 1.456(3) ?
    C14 C10 . 1.404(2) ?
    C14 C13 . 1.409(2) ?
    C6 C5 . 1.384(2) ?
    C6 C1 . 1.403(2) ?
    C6 C7 . 1.502(3) ?
    C1 C2 . 1.383(3) ?
    C13 C12 . 1.371(3) ?
    C13 H13 . 0.9300 ?
    C3 C2 . 1.359(2) ?
    C3 C4 . 1.401(2) ?
    C3 H3A . 0.9300 ?
    C10 C11 . 1.367(3) ?
    C10 H10 . 0.9300 ?
    C5 C4 . 1.396(2) ?
    C5 H5 . 0.9300 ?
    C11 H11 . 0.9300 ?
    C2 H2 . 0.9300 ?
    C12 H12 . 0.9300 ?
    C7 H7A . 0.9600 ?
    C7 H7B . 0.9600 ?
    C7 H7C . 0.9600 ?
    C9 H9A . 0.9600 ?
    C9 H9B . 0.9600 ?
    C9 H9C . 0.9600 ?
    C8 H8A . 0.9600 ?
    C8 H8B . 0.9600 ?
    C8 H8C . 0.9600 ?
loop_
    _geom_angle_atom_site_label_1
    _geom_angle_atom_site_label_2
    _geom_angle_atom_site_label_3
    _geom_angle_site_symmetry_1
    _geom_angle_site_symmetry_3
    _geom_angle
    _geom_angle_publ_flag
    C4 O3 H3 . . 109.5 ?
    C12 N3 C11 . . 115.74(15) ?
    O2 N1 O1 . . 121.00(19) ?
    O2 N1 C1 . . 119.70(17) ?
    O1 N1 C1 . . 119.19(19) ?
    C14 N2 C8 . . 121.99(18) ?
    C14 N2 C9 . . 120.72(18) ?
    C8 N2 C9 . . 117.27(18) ?
    N2 C14 C10 . . 122.35(17) ?
    N2 C14 C13 . . 122.36(16) ?
    C10 C14 C13 . . 115.29(15) ?
    C5 C6 C1 . . 116.28(15) ?
    C5 C6 C7 . . 118.45(15) ?
    C1 C6 C7 . . 125.23(16) ?
    C2 C1 C6 . . 122.06(15) ?
    C2 C1 N1 . . 116.10(15) ?
    C6 C1 N1 . . 121.85(17) ?
    C12 C13 C14 . . 119.88(16) ?
    C12 C13 H13 . . 120.1 ?
    C14 C13 H13 . . 120.1 ?
    C2 C3 C4 . . 119.98(16) ?
    C2 C3 H3A . . 120.0 ?
    C4 C3 H3A . . 120.0 ?
    C11 C10 C14 . . 119.82(17) ?
    C11 C10 H10 . . 120.1 ?
    C14 C10 H10 . . 120.1 ?
    C6 C5 C4 . . 122.56(14) ?
    C6 C5 H5 . . 118.7 ?
    C4 C5 H5 . . 118.7 ?
    O3 C4 C5 . . 122.98(15) ?
    O3 C4 C3 . . 118.28(15) ?
    C5 C4 C3 . . 118.74(15) ?
    N3 C11 C10 . . 124.75(16) ?
    N3 C11 H11 . . 117.6 ?
    C10 C11 H11 . . 117.6 ?
    C3 C2 C1 . . 120.37(15) ?
    C3 C2 H2 . . 119.8 ?
    C1 C2 H2 . . 119.8 ?
    N3 C12 C13 . . 124.50(17) ?
    N3 C12 H12 . . 117.8 ?
    C13 C12 H12 . . 117.8 ?
    C6 C7 H7A . . 109.5 ?
    C6 C7 H7B . . 109.5 ?
    H7A C7 H7B . . 109.5 ?
    C6 C7 H7C . . 109.5 ?
    H7A C7 H7C . . 109.5 ?
    H7B C7 H7C . . 109.5 ?
    N2 C9 H9A . . 109.5 ?
    N2 C9 H9B . . 109.5 ?
    H9A C9 H9B . . 109.5 ?
    N2 C9 H9C . . 109.5 ?
    H9A C9 H9C . . 109.5 ?
    H9B C9 H9C . . 109.5 ?
    N2 C8 H8A . . 109.5 ?
    N2 C8 H8B . . 109.5 ?
    H8A C8 H8B . . 109.5 ?
    N2 C8 H8C . . 109.5 ?
    H8A C8 H8C . . 109.5 ?
    H8B C8 H8C . . 109.5 ?
loop_
    _geom_torsion_atom_site_label_1
    _geom_torsion_atom_site_label_2
    _geom_torsion_atom_site_label_3
    _geom_torsion_atom_site_label_4
    _geom_torsion_site_symmetry_1
    _geom_torsion_site_symmetry_2
    _geom_torsion_site_symmetry_3
    _geom_torsion_site_symmetry_4
    _geom_torsion
    _geom_torsion_publ_flag
    C8 N2 C14 C10 . . . . -172.07(18) ?
    C9 N2 C14 C10 . . . . 6.4(3) ?
    C8 N2 C14 C13 . . . . 7.6(3) ?
    C9 N2 C14 C13 . . . . -174.00(17) ?
    C5 C6 C1 C2 . . . . 1.3(2) ?
    C7 C6 C1 C2 . . . . -176.47(17) ?
    C5 C6 C1 N1 . . . . -178.98(15) ?
    C7 C6 C1 N1 . . . . 3.2(3) ?
    O2 N1 C1 C2 . . . . -156.9(2) ?
    O1 N1 C1 C2 . . . . 19.3(3) ?
    O2 N1 C1 C6 . . . . 23.4(3) ?
    O1 N1 C1 C6 . . . . -160.43(18) ?
    N2 C14 C13 C12 . . . . -179.41(16) ?
    C10 C14 C13 C12 . . . . 0.3(2) ?
    N2 C14 C10 C11 . . . . 178.01(17) ?
    C13 C14 C10 C11 . . . . -1.7(2) ?
    C1 C6 C5 C4 . . . . -0.3(2) ?
    C7 C6 C5 C4 . . . . 177.63(17) ?
    C6 C5 C4 O3 . . . . 179.17(16) ?
    C6 C5 C4 C3 . . . . -0.7(3) ?
    C2 C3 C4 O3 . . . . -179.11(17) ?
    C2 C3 C4 C5 . . . . 0.7(3) ?
    C12 N3 C11 C10 . . . . -0.4(3) ?
    C14 C10 C11 N3 . . . . 1.8(3) ?
    C4 C3 C2 C1 . . . . 0.2(3) ?
    C6 C1 C2 C3 . . . . -1.3(3) ?
    N1 C1 C2 C3 . . . . 178.99(16) ?
    C11 N3 C12 C13 . . . . -1.2(3) ?
    C14 C13 C12 N3 . . . . 1.2(3) ?
loop_
    _geom_hbond_atom_site_label_D
    _geom_hbond_atom_site_label_H
    _geom_hbond_atom_site_label_A
    _geom_hbond_site_symmetry_A
    _geom_hbond_distance_DH
    _geom_hbond_distance_HA
    _geom_hbond_distance_DA
    _geom_hbond_angle_DHA
    O3 H3 N3 2_546 0.82 1.79 2.594(2) 168
_iucr_refine_instructions_details
;
TITL MURALI in P2(1)/c
CELL  0.71073  11.4923   9.8362  12.7781   90.000  103.870   90.000
ZERR     4.00   0.0009   0.0008   0.0010    0.000    0.005    0.000
LATT   1
SYMM  - X, 1/2 + Y, 1/2 - Z
SFAC  C    H    N    O
UNIT  56   68   12   12
MERG   2
FMAP   2
PLAN   25
L.S. 10
BOND $H
ACTA
CONF
SIZE 0.30 0.35 0.30
WGHT    0.093900    0.361000
FVAR       0.20141
O3    4    0.159524   -0.104637    0.990191    11.00000    0.06434    0.08274 =
         0.06237    0.01701    0.00139   -0.02343
AFIX  83
H3    2    0.123105   -0.087801    0.928127    11.00000   -1.50000
AFIX   0
N3    3   -0.033181    0.411969    0.706938    11.00000    0.05346    0.05482 =
         0.05977   -0.00209    0.00203    0.00941
N1    3    0.556505    0.226734    1.126377    11.00000    0.05256    0.07135 =
         0.06817   -0.01485    0.00231   -0.00360
O1    4    0.631064    0.188277    1.204374    11.00000    0.06903    0.10977 =
         0.08812   -0.01426   -0.02493   -0.00551
N2    3    0.170438    0.412112    1.025679    11.00000    0.06604    0.07138 =
         0.05107   -0.00053    0.00872    0.00506
C14   1    0.105239    0.410790    0.922292    11.00000    0.04564    0.04345 =
         0.05327   -0.00055    0.01193    0.00726
C6    1    0.381778    0.157825    0.978408    11.00000    0.04582    0.04959 =
         0.04817   -0.00182    0.01325    0.00431
C1    1    0.451730    0.142301    1.083980    11.00000    0.04064    0.05444 =
         0.05145   -0.00993    0.00563    0.00436
C13   1    0.137458    0.487867    0.840637    11.00000    0.04442    0.05196 =
         0.06017    0.00252    0.01115   -0.00296
AFIX  43
H13   2    0.206073    0.541523    0.856732    11.00000   -1.20000
AFIX   0
C3    1    0.328578   -0.036472    1.121824    11.00000    0.05530    0.06490 =
         0.04849    0.01115    0.00929    0.00583
AFIX  43
H3A   2    0.311315   -0.101071    1.169064    11.00000   -1.20000
AFIX   0
C10   1    0.000382    0.333077    0.888977    11.00000    0.05666    0.04804 =
         0.06981    0.00543    0.02239   -0.00293
AFIX  43
H10   2   -0.025265    0.277817    0.938093    11.00000   -1.20000
AFIX   0
C5    1    0.283405    0.072881    0.948329    11.00000    0.04837    0.05842 =
         0.03991    0.00344    0.00471   -0.00067
AFIX  43
H5    2    0.234684    0.080568    0.879069    11.00000   -1.20000
AFIX   0
C4    1    0.254483   -0.023855    1.017888    11.00000    0.04595    0.05554 =
         0.04883    0.00229    0.00776   -0.00161
C11   1   -0.063910    0.338870    0.784135    11.00000    0.04528    0.05370 =
         0.08125   -0.00952    0.00692   -0.00288
AFIX  43
H11   2   -0.134152    0.288201    0.765233    11.00000   -1.20000
AFIX   0
C2    1    0.425679    0.045699    1.153601    11.00000    0.05082    0.06870 =
         0.04218   -0.00018    0.00005    0.01028
AFIX  43
H2    2    0.474890    0.036915    1.222564    11.00000   -1.20000
AFIX   0
O2    4    0.564591    0.336711    1.086879    11.00000    0.10454    0.10478 =
         0.13027    0.01537   -0.01549   -0.04834
C12   1    0.067473    0.483608    0.737440    11.00000    0.05846    0.05379 =
         0.05633    0.00685    0.01498    0.00644
AFIX  43
H12   2    0.092034    0.534275    0.685151    11.00000   -1.20000
AFIX   0
C7    1    0.407963    0.254815    0.896175    11.00000    0.06661    0.06730 =
         0.06126    0.00843    0.01567   -0.00609
AFIX 137
H7A   2    0.358690    0.232661    0.826370    11.00000   -1.50000
H7B   2    0.490891    0.247752    0.894774    11.00000   -1.50000
H7C   2    0.391042    0.346017    0.914828    11.00000   -1.50000
AFIX   0
C9    1    0.140988    0.321282    1.105529    11.00000    0.10903    0.09267 =
         0.05491    0.01534    0.02727    0.02771
AFIX 137
H9A   2    0.065698    0.347847    1.119372    11.00000   -1.50000
H9B   2    0.202574    0.326372    1.171126    11.00000   -1.50000
H9C   2    0.135270    0.229731    1.078744    11.00000   -1.50000
AFIX   0
C8    1    0.268917    0.504442    1.062028    11.00000    0.06371    0.11468 =
         0.06670   -0.02450    0.00086    0.00002
AFIX 137
H8A   2    0.337971    0.471407    1.040007    11.00000   -1.50000
H8B   2    0.286974    0.510944    1.139205    11.00000   -1.50000
H8C   2    0.247526    0.592593    1.031127    11.00000   -1.50000
HKLF    4
REM  MURALI in P2(1)/c
REM R1 =  0.0556 for   2469 Fo > 4sig(Fo)  and  0.0776 for all   3498 data
REM    184 parameters refined using      0 restraints
END
WGHT      0.0899      0.3742
REM Highest difference peak  0.348,  deepest hole -0.274,  1-sigma level  0.053
Q1    1   0.6175  0.2607  1.0592  11.00000  0.05    0.35
Q2    1   0.4204  0.1660  1.0326  11.00000  0.05    0.20
Q3    1   0.1225  0.3863  1.1699  11.00000  0.05    0.16
Q4    1   0.3013 -0.0207  1.0689  11.00000  0.05    0.15
Q5    1   0.5225  0.3628  1.0039  11.00000  0.05    0.14
Q6    1   0.4392  0.0763  1.1009  11.00000  0.05    0.14
Q7    1   0.5620  0.2414  1.2186  11.00000  0.05    0.13
Q8    1  -0.0386  0.3404  0.8352  11.00000  0.05    0.13
Q9    1   0.5270  0.3272  0.9417  11.00000  0.05    0.13
Q10   1   0.2738  0.0130  0.9830  11.00000  0.05    0.13
Q11   1   0.1173  0.4496  0.7829  11.00000  0.05    0.13
Q12   1   0.6953  0.0540  1.1662  11.00000  0.05    0.13
Q13   1   0.2577  0.0426  0.9919  11.00000  0.05    0.12
Q14   1   0.1410  0.4026  0.9766  11.00000  0.05    0.12
Q15   1   0.5184  0.2157  0.7631  11.00000  0.05    0.12
Q16   1   0.5143  0.1967  0.8285  11.00000  0.05    0.12
Q17   1   0.2021  0.6137  1.1479  11.00000  0.05    0.12
Q18   1  -0.0723  0.3996  0.6451  11.00000  0.05    0.12
Q19   1   0.2191  0.5588  1.2187  11.00000  0.05    0.12
Q20   1   0.0981  0.1749  0.8750  11.00000  0.05    0.12
Q21   1   0.0371  0.2286  0.7809  11.00000  0.05    0.12
Q22   1   0.4194  0.1136  1.1179  11.00000  0.05    0.12
Q23   1   0.2408  0.5621  1.1328  11.00000  0.05    0.12
Q24   1   0.5257  0.0664  1.2189  11.00000  0.05    0.11
Q25   1   0.1333  0.4771  0.6683  11.00000  0.05    0.11
;
