# Supplementary material for: 3-Methyl-4-nitro­phenol–4-dimethyl­amino­pyridine (1/1)
Source: Acta Crystallogr Sect E Struct Rep Online. 2012 Oct 13;68(Pt 11):o3106. doi: 10.1107/S1600536812041670 (PMC3515212; doi:10.1107/S1600536812041670)
Supplement: Supplementary file 2 [file e-68-o3106-Isup2.hkl]

#
# h,k,l, Fc-squared, Fo-squared, sigma(Fo-squared) and status flag
#
data_I
_shelx_title ' MURALI in P2(1)/c'
_shelx_refln_list_code          4
_shelx_F_calc_maximum      169.86
_exptl_crystal_F_000       584.00
_reflns_d_resolution_high  0.7472
 
loop_
 _symmetry_equiv_pos_as_xyz
 'x, y, z'
 '-x, y+1/2, -z+1/2'
 '-x, -y, -z'
 'x, -y-1/2, z-1/2'
 
_cell_length_a    11.4923
_cell_length_b     9.8362
_cell_length_c    12.7781
_cell_angle_alpha  90.000
_cell_angle_beta  103.870
_cell_angle_gamma  90.000
 
_shelx_F_squared_multiplier     1.000
 
loop_
 _refln_index_h
 _refln_index_k
 _refln_index_l
 _refln_F_squared_calc
 _refln_F_squared_meas
 _refln_F_squared_sigma
 _refln_observed_status
   1   0   0        0.05        1.73      0.25 o
   2   0   0     1697.91     1778.51     37.96 o
   3   0   0       12.78       12.25      0.41 o
   4   0   0     1925.27     1921.24     41.17 o
   5   0   0      379.98      336.46      4.46 o
   6   0   0      251.32      266.88      5.50 o
   7   0   0     1488.54     1576.06     24.40 o
   8   0   0       17.36       16.86      0.82 o
   9   0   0       44.78       39.93      2.22 o
  10   0   0      254.93      275.59      7.64 o
  11   0   0       55.79       60.89      3.20 o
  12   0   0        0.43       -0.99      0.99 o
  13   0   0        2.54        0.25      1.23 o
  14   0   0        1.22        1.97      1.48 o
   1   1   0       74.64       58.53      0.66 o
   2   1   0      166.86      179.33      1.69 o
   3   1   0      154.16      186.66      1.78 o
   4   1   0      165.75      190.99      2.07 o
   5   1   0      358.98      372.56      4.31 o
   6   1   0      119.97      145.15      2.48 o
   7   1   0      328.06      335.99      5.94 o
   8   1   0        8.48       10.56      0.61 o
   9   1   0       25.01       28.74      1.39 o
  10   1   0        1.47       -0.70      0.70 o
  11   1   0       58.61       58.55      2.71 o
  12   1   0        0.59        0.74      0.87 o
  13   1   0        6.59        8.73      1.12 o
  14   1   0        0.01       -0.87      0.87 o
   0   2   0     1854.32     1841.33     16.20 o
   1   2   0     4615.84     4516.66     39.82 o
   2   2   0     6470.16     6454.50     56.44 o
   3   2   0        5.52        7.18      0.59 o
   4   2   0      696.93      694.18      6.92 o
   5   2   0     1907.54     2202.66     21.35 o
   6   2   0        0.25        0.28      0.23 o
   7   2   0       37.16       39.86      0.89 o
   8   2   0        0.74        1.07      0.29 o
   9   2   0       35.10       32.29      1.97 o
  10   2   0       27.43       28.17      2.34 o
  11   2   0       13.52       12.37      1.22 o
  12   2   0       18.67       19.60      1.39 o
  13   2   0       22.15       21.94      2.47 o
  14   2   0        0.08       -0.87      0.87 o
   1   3   0      126.84      161.93      1.45 o
   2   3   0      161.41      163.69      1.64 o
   3   3   0      287.27      331.82      3.08 o
   4   3   0      363.33      452.67      4.15 o
   5   3   0       73.44       50.47      0.86 o
   6   3   0      320.88      385.50      4.07 o
   7   3   0       35.58       39.24      0.76 o
   8   3   0       63.31       67.85      1.09 o
   9   3   0       55.74       44.78      1.65 o
  10   3   0       30.49       25.59      1.47 o
  11   3   0        0.76        0.00      0.70 o
  12   3   0       41.19       39.43      1.89 o
  13   3   0       31.18       34.47      1.89 o
  14   3   0        5.27        2.50      1.12 o
   0   4   0       20.66       24.84      0.96 o
   1   4   0      766.43      820.75      6.74 o
   2   4   0      336.85      381.77      3.28 o
   3   4   0      170.94      233.41      2.29 o
   4   4   0        7.24        8.41      0.46 o
   5   4   0      127.81      147.81      1.62 o
   6   4   0      414.65      448.22      4.25 o
   7   4   0        4.72        3.44      0.31 o
   8   4   0       21.94       27.61      0.79 o
   9   4   0        4.90        4.39      0.63 o
  10   4   0        1.72        0.99      0.70 o
  11   4   0       52.91       50.28      1.89 o
  12   4   0       15.34       14.32      1.30 o
  13   4   0       14.05       12.71      1.36 o
  14   4   0        4.63        5.45      1.30 o
   1   5   0       23.94       21.51      0.43 o
   2   5   0       71.99      118.78      1.30 o
   3   5   0      243.86      214.84      2.03 o
   4   5   0        3.12        3.88      0.27 o
   5   5   0       23.01       26.28      0.59 o
   6   5   0        1.34        1.83      0.39 o
   7   5   0        8.42        6.87      0.52 o
   8   5   0       48.69       45.34      1.71 o
   9   5   0      131.49      113.47      2.27 o
  10   5   0        2.68        2.30      0.77 o
  11   5   0        7.99        8.52      1.05 o
  12   5   0        1.17       -0.11      0.77 o
  13   5   0        3.79        4.80      1.97 o
   0   6   0      176.96      195.82      2.49 o
   1   6   0       21.75       24.19      0.50 o
   2   6   0       61.50       79.50      1.02 o
   3   6   0      182.10      183.89      1.94 o
   4   6   0        0.16        0.10      0.24 o
   5   6   0        5.61        3.19      0.59 o
   6   6   0       31.65       26.99      0.71 o
   7   6   0       46.77       50.05      1.39 o
   8   6   0       34.52       34.19      1.24 o
   9   6   0        0.04       -0.51      0.51 o
  10   6   0       26.46       26.35      1.47 o
  11   6   0        1.58        2.27      0.77 o
  12   6   0        0.15        0.25      1.23 o
  13   6   0       21.74       24.77      2.34 o
   1   7   0       37.87       34.58      0.69 o
   2   7   0      141.97      129.03      1.40 o
   3   7   0       28.11       35.84      0.81 o
   4   7   0       46.89       48.29      0.94 o
   5   7   0        2.92        2.47      0.37 o
   6   7   0        1.26        0.29      0.43 o
   7   7   0       46.22       33.71      1.10 o
   8   7   0       38.74       37.69      1.68 o
   9   7   0       16.20       12.37      1.12 o
  10   7   0        0.32        0.22      0.77 o
  11   7   0        1.61        0.62      0.87 o
  12   7   0        3.88        2.96      1.23 o
   0   8   0        0.65       -0.40      0.42 o
   1   8   0        6.05        4.76      0.60 o
   2   8   0        0.14       -0.16      0.45 o
   3   8   0       85.31       94.28      1.34 o
   4   8   0        0.00        0.60      0.38 o
   5   8   0        5.20        1.91      0.49 o
   6   8   0       11.36       12.39      1.03 o
   7   8   0        1.81       -0.15      0.47 o
   8   8   0        4.27        6.44      0.80 o
   9   8   0        0.80        1.07      0.68 o
  10   8   0       15.79       16.54      1.12 o
  11   8   0        0.00       -0.67      0.72 o
   1   9   0       14.81       14.55      0.70 o
   2   9   0       33.19       29.57      1.28 o
   3   9   0      155.45      138.97      2.36 o
   4   9   0       17.82       16.16      0.89 o
   5   9   0        2.15        2.16      0.65 o
   6   9   0       39.54       45.94      1.51 o
   7   9   0        3.01        2.62      0.95 o
   8   9   0       16.94       14.05      1.39 o
   9   9   0        2.70        1.76      1.12 o
  10   9   0        2.77        2.60      1.48 o
   0  10   0        1.51        0.11      0.86 o
   1  10   0      139.01      150.59      3.01 o
   2  10   0       24.73       29.31      1.37 o
   3  10   0       20.73       19.58      1.08 o
   4  10   0        8.95       10.13      1.07 o
   5  10   0       19.93       20.11      1.13 o
   6  10   0        4.82        5.11      0.95 o
   7  10   0        0.15        1.84      0.95 o
   8  10   0        8.96       13.08      1.39 o
   9  10   0        3.00        2.83      1.22 o
   1  11   0       24.76       25.64      2.09 o
   2  11   0       41.82       44.34      2.35 o
   3  11   0       13.14       12.04      1.59 o
   4  11   0        9.37        9.08      1.60 o
   5  11   0        2.80        0.72      0.93 o
   6  11   0        0.50       -1.08      1.08 o
   7  11   0        4.15        7.17      2.47 o
   8  11   0        1.83        4.80      1.49 o
   0  12   0       71.85       79.37      4.44 o
   1  12   0       34.70       40.00      2.52 o
   2  12   0        9.39       10.26      1.72 o
   3  12   0        1.44        1.46      1.36 o
   4  12   0        1.35        2.23      1.48 o
   5  12   0        0.30        0.99      2.47 o
   6  12   0        0.12        0.25      2.47 o
   1  13   0        0.25        0.88      1.47 o
   2  13   0        4.87        3.30      1.73 o
 -15   1   1        0.36       -0.95      0.95 o
 -14   1   1        3.61        2.83      1.05 o
 -13   1   1        0.71        0.12      0.87 o
 -12   1   1        5.42        4.23      1.05 o
 -11   1   1       36.58       33.03      1.74 o
 -10   1   1        0.14       -0.51      0.51 o
  -9   1   1      120.57      148.35      3.53 o
  -8   1   1      224.17      241.71      2.77 o
  -7   1   1        7.00        8.74      0.53 o
  -6   1   1      696.06      787.52      7.83 o
  -5   1   1        1.14        1.04      0.22 o
  -4   1   1       72.92       54.29      0.81 o
  -3   1   1     3914.65     3835.01     34.00 o
  -2   1   1      235.83      241.41      2.10 o
  -1   1   1     1682.55     1761.30     14.60 o
   0   1   1      401.16      425.96      4.67 o
   1   1   1     4078.35     3744.46     74.83 o
   2   1   1      116.04      118.87      1.30 o
   3   1   1       36.61       19.74      0.33 o
   4   1   1      545.77      551.32      5.05 o
   5   1   1       16.59       26.08      0.62 o
   6   1   1      328.84      323.05      5.49 o
   7   1   1        6.50        7.05      0.38 o
   8   1   1       40.58       38.87      1.39 o
   9   1   1       14.46       13.69      1.05 o
  10   1   1      156.28      146.11      3.40 o
  11   1   1       19.07       19.84      1.39 o
  12   1   1        4.21        3.59      0.95 o
  13   1   1        2.28        1.97      0.75 o
  14   1   1        0.12       -0.86      0.87 o
 -14   2   1        0.17        0.49      1.48 o
 -13   2   1       47.55       48.69      2.27 o
 -12   2   1        3.75        4.44      1.05 o
 -11   2   1        5.41        3.59      0.87 o
 -10   2   1        4.13        6.14      0.64 o
  -9   2   1       13.09       14.06      0.78 o
  -8   2   1       27.94       30.11      0.84 o
  -7   2   1        5.93        6.40      0.36 o
  -6   2   1       11.91       15.62      0.55 o
  -5   2   1     1348.07     1511.00     13.41 o
  -4   2   1        2.68       12.58      0.70 o
  -3   2   1      479.29      445.33      4.09 o
  -2   2   1    22987.39    19174.69    514.10 o
  -1   2   1     4117.48     4136.31     29.71 o
   0   2   1     3737.30     3837.08     33.75 o
   1   2   1        9.36        6.63      0.22 o
   2   2   1      882.57      905.32     11.37 o
   3   2   1      919.50      904.38      8.76 o
   4   2   1        0.03        1.49      0.20 o
   5   2   1     2907.76     3171.26     33.01 o
   6   2   1       53.09       50.44      0.81 o
   7   2   1      128.25      143.27      1.99 o
   8   2   1       22.12       19.41      1.12 o
   9   2   1        8.81        9.20      1.36 o
  10   2   1       29.51       30.71      3.45 o
  11   2   1       31.96       30.41      2.83 o
  12   2   1        3.24        2.78      0.75 o
  13   2   1       37.44       41.15      2.00 o
  14   2   1        1.16        0.86      1.05 o
 -14   3   1        0.87       -1.48      1.48 o
 -13   3   1       36.24       31.80      2.96 o
 -12   3   1        8.62       10.11      1.73 o
 -11   3   1       82.50       83.40      2.52 o
 -10   3   1        1.99        0.86      0.70 o
  -9   3   1       88.51       89.57      1.58 o
  -8   3   1        3.95        3.73      0.51 o
  -7   3   1       34.65       37.71      0.94 o
  -6   3   1       95.91      111.39      1.47 o
  -5   3   1      116.20      138.62      1.72 o
  -4   3   1     1351.93     1522.42     14.83 o
  -3   3   1     2992.03     3132.73     30.18 o
  -2   3   1     1420.32     1558.00     12.58 o
  -1   3   1     4805.43     4672.80     42.00 o
   0   3   1      180.52      205.14      1.68 o
   1   3   1      601.27      625.10      6.13 o
   2   3   1       85.01       94.77      1.25 o
   3   3   1      929.55     1011.91      9.73 o
   4   3   1       12.21        5.10      0.30 o
   5   3   1      124.92      107.49      1.40 o
   6   3   1      311.94      297.00      3.21 o
   7   3   1       25.91       31.10      0.83 o
   8   3   1        5.67        6.53      0.52 o
   9   3   1       26.59       21.95      1.04 o
  10   3   1       15.37       15.28      1.12 o
  11   3   1        3.69        4.65      1.36 o
  12   3   1      158.58      148.83      4.93 o
  13   3   1        1.56        2.26      0.95 o
  14   3   1        6.41        5.21      1.97 o
 -14   4   1        0.07       -0.82      0.82 o
 -13   4   1        0.31        0.65      0.99 o
 -12   4   1        3.29        3.20      1.48 o
 -11   4   1       41.65       38.95      2.71 o
 -10   4   1        0.05        0.25      0.99 o
  -9   4   1       17.31       15.63      0.72 o
  -8   4   1        4.66        4.37      0.41 o
  -7   4   1      125.30      135.50      1.80 o
  -6   4   1       18.98       26.96      0.72 o
  -5   4   1       87.55       99.44      1.36 o
  -4   4   1       49.85       66.95      0.91 o
  -3   4   1        3.74        1.23      0.37 o
  -2   4   1      736.46      772.52      6.39 o
  -1   4   1     1175.14     1176.28      8.44 o
   0   4   1       59.32       52.35      0.61 o
   1   4   1       43.65       59.93      0.70 o
   2   4   1        0.50        0.54      0.14 o
   3   4   1     1351.63     1585.13     16.91 o
   4   4   1       41.69       38.74      0.60 o
   5   4   1       86.68       81.70      1.27 o
   6   4   1       82.32       92.26      1.50 o
   7   4   1       43.37       42.98      1.00 o
   8   4   1        0.01       -0.43      0.43 o
   9   4   1        5.87        4.82      0.61 o
  10   4   1        0.05       -0.37      0.70 o
  11   4   1       12.30       16.94      1.30 o
  12   4   1        1.59        1.70      0.95 o
  13   4   1       48.14       45.91      3.33 o
 -14   5   1       28.37       28.10      2.47 o
 -13   5   1        0.07       -0.34      0.95 o
 -12   5   1        0.78        0.77      0.86 o
 -11   5   1        2.92        2.08      0.77 o
 -10   5   1       25.60       21.63      1.36 o
  -9   5   1       31.14       25.99      1.13 o
  -8   5   1       46.87       41.39      0.97 o
  -7   5   1       63.37       57.79      0.95 o
  -6   5   1        3.48        4.52      0.34 o
  -5   5   1       19.78       23.97      1.00 o
  -4   5   1       12.81       12.46      0.46 o
  -3   5   1        0.10        0.39      0.19 o
  -2   5   1      334.24      293.80      2.50 o
  -1   5   1      121.55       93.84      0.97 o
   0   5   1      143.49      147.11      1.28 o
   1   5   1      116.36      134.41      1.64 o
   2   5   1      248.91      283.31      3.00 o
   3   5   1        3.20        3.05      0.54 o
   4   5   1      116.39      147.41      2.10 o
   5   5   1       37.93       34.22      1.01 o
   6   5   1       98.88      104.65      2.65 o
   7   5   1      366.44      345.02      4.97 o
   8   5   1       65.95       57.22      1.50 o
   9   5   1       18.04       17.45      1.00 o
  10   5   1        4.04        1.80      0.65 o
  11   5   1        9.73        6.31      0.95 o
  12   5   1       18.22       19.96      2.22 o
  13   5   1        2.63        2.55      1.00 o
 -13   6   1        1.07        0.45      0.95 o
 -12   6   1        0.08        0.36      0.77 o
 -11   6   1        0.22        0.85      0.77 o
 -10   6   1        0.53       -0.12      1.48 o
  -9   6   1       25.00       29.32      1.23 o
  -8   6   1       40.37       46.15      1.19 o
  -7   6   1        5.47        5.71      0.44 o
  -6   6   1       65.12       60.16      1.14 o
  -5   6   1      128.24      121.57      1.38 o
  -4   6   1       12.69       12.42      0.42 o
  -3   6   1        0.04        0.28      0.27 o
  -2   6   1       27.33       31.94      0.82 o
  -1   6   1       12.20       11.83      0.34 o
   0   6   1       81.22       82.25      0.88 o
   1   6   1      133.98      114.17      1.32 o
   2   6   1      476.99      454.47      4.27 o
   3   6   1       45.11       42.08      0.80 o
   4   6   1       24.93       35.13      1.31 o
   5   6   1        0.62       -0.15      0.33 o
   6   6   1        0.05        0.99      0.46 o
   7   6   1        7.98        7.96      0.95 o
   8   6   1       50.48       59.55      1.61 o
   9   6   1       45.28       38.77      1.41 o
  10   6   1        7.20       11.20      1.12 o
  11   6   1        0.43        1.73      0.87 o
  12   6   1        0.14       -0.35      0.82 o
  13   6   1        0.95        0.66      1.00 o
 -12   7   1        0.96       -0.63      0.95 o
 -11   7   1        3.06        1.76      0.72 o
 -10   7   1        7.20        7.54      0.83 o
  -9   7   1       17.37       15.37      0.83 o
  -8   7   1        8.75        9.24      0.70 o
  -7   7   1       12.67       13.22      0.58 o
  -6   7   1       16.74       15.57      0.67 o
  -5   7   1       70.78       73.88      1.12 o
  -4   7   1      127.40      130.98      1.61 o
  -3   7   1        4.07        6.41      0.43 o
  -2   7   1        0.92        2.64      0.26 o
  -1   7   1       33.83       34.27      0.63 o
   0   7   1        9.20       10.05      0.40 o
   1   7   1       44.79       48.17      0.76 o
   2   7   1        0.50        0.88      0.33 o
   3   7   1      145.47      133.93      1.98 o
   4   7   1       28.60       30.74      1.39 o
   5   7   1        0.40        0.14      0.35 o
   6   7   1        3.86        3.55      0.53 o
   7   7   1      155.88      146.25      2.70 o
   8   7   1        0.15        0.81      1.20 o
   9   7   1       18.51       17.62      1.04 o
  10   7   1        0.02        0.22      0.77 o
  11   7   1        1.14        0.86      0.87 o
  12   7   1        0.16       -0.13      1.48 o
 -12   8   1        0.00       -0.99      0.99 o
 -11   8   1        1.15        0.39      0.68 o
 -10   8   1        0.88       -0.58      0.58 o
  -9   8   1        3.10        3.89      0.72 o
  -8   8   1        2.17        0.72      0.56 o
  -7   8   1        6.55        8.10      1.17 o
  -6   8   1        1.48        0.81      0.47 o
  -5   8   1        0.95        0.41      0.42 o
  -4   8   1      144.83      140.57      1.99 o
  -3   8   1      377.78      373.93      4.22 o
  -2   8   1        0.21       -0.48      0.49 o
  -1   8   1        2.64        1.50      0.33 o
   0   8   1        0.04       -0.29      0.29 o
   1   8   1      113.57      113.18      1.44 o
   2   8   1       11.14       13.70      0.66 o
   3   8   1      314.92      305.29      3.89 o
   4   8   1       97.47       95.05      1.70 o
   5   8   1        0.03        0.14      0.49 o
   6   8   1        6.75        8.29      0.65 o
   7   8   1        0.70        0.84      0.65 o
   8   8   1        0.96       -0.49      0.49 o
   9   8   1       16.56       13.72      0.98 o
  10   8   1        2.38        0.84      0.82 o
  11   8   1        1.16        1.46      0.95 o
 -11   9   1        0.29       -1.23      1.48 o
 -10   9   1       19.84       24.65      2.47 o
  -9   9   1        5.86        8.37      1.30 o
  -8   9   1        4.69        4.61      1.05 o
  -7   9   1        0.12       -0.33      0.77 o
  -6   9   1       26.88       27.61      1.47 o
  -5   9   1        1.11       -0.06      0.54 o
  -4   9   1      102.96      112.53      1.77 o
  -3   9   1        1.32        2.82      1.02 o
  -2   9   1      140.31      147.34      2.08 o
  -1   9   1       46.16       51.88      1.25 o
   0   9   1        0.17       -0.27      0.54 o
   1   9   1        6.22        8.49      1.35 o
   2   9   1       11.48       11.44      0.81 o
   3   9   1       19.91       23.38      1.08 o
   4   9   1        3.65        2.93      0.68 o
   5   9   1       37.83       35.71      1.14 o
   6   9   1        0.33       -0.11      0.49 o
   7   9   1       17.29       19.09      0.97 o
   8   9   1        3.47        4.42      0.80 o
   9   9   1        1.96        2.19      0.80 o
  10   9   1        0.54       -0.15      0.85 o
  -9  10   1        1.79       -1.23      1.48 o
  -8  10   1        0.00       -1.23      1.23 o
  -7  10   1        0.44        0.49      1.73 o
  -6  10   1        9.14        7.22      1.36 o
  -5  10   1        2.90        2.37      0.84 o
  -4  10   1        4.90        4.70      0.87 o
  -3  10   1       71.24       76.03      1.96 o
  -2  10   1       48.70       48.88      1.70 o
  -1  10   1        0.32        1.00      0.89 o
   0  10   1        0.74       -0.13      0.87 o
   1  10   1       63.39       67.69      2.06 o
   2  10   1       18.73       17.60      1.03 o
   3  10   1        8.04        5.57      0.77 o
   4  10   1       10.29        9.01      0.87 o
   5  10   1       10.41       10.35      0.94 o
   6  10   1        6.73        4.71      0.89 o
   7  10   1       11.25       10.10      1.30 o
   8  10   1       13.23       14.06      1.73 o
   9  10   1        1.29       -1.02      1.12 o
  -8  11   1        0.57       -1.10      1.10 o
  -7  11   1       19.35       21.92      1.97 o
  -6  11   1        1.49        1.15      1.10 o
  -5  11   1        0.82       -0.99      2.22 o
  -4  11   1        2.98        2.22      1.23 o
  -3  11   1        4.83        2.86      1.23 o
  -2  11   1        1.46        3.93      1.36 o
  -1  11   1        0.65        2.83      1.39 o
   0  11   1       52.85       51.25      1.79 o
   1  11   1        1.01        1.03      0.91 o
   2  11   1       20.15       22.01      1.34 o
   3  11   1        4.75        5.23      1.02 o
   4  11   1        4.23        3.87      0.81 o
   5  11   1        4.28        3.44      0.89 o
   6  11   1        5.92        4.41      2.03 o
   7  11   1        0.33       -0.59      1.12 o
  -6  12   1        2.32        1.97      2.47 o
  -5  12   1        0.53       -0.74      2.22 o
  -4  12   1        0.89        1.73      2.22 o
  -3  12   1        1.22        1.57      1.36 o
  -2  12   1        0.41       -1.30      1.30 o
  -1  12   1       53.77       56.24      5.30 o
   0  12   1        0.96        2.51      1.47 o
   1  12   1        2.28        4.14      2.71 o
   2  12   1        0.93        0.82      1.36 o
   3  12   1        0.00       -0.54      1.36 o
   4  12   1        0.63        0.59      1.73 o
   5  12   1        0.77       -2.47      2.47 o
  -2  13   1        1.77        1.62      1.54 o
  -1  13   1        7.40       10.27      1.74 o
   0  13   1        0.57        1.97      1.57 o
   1  13   1        2.49        5.03      3.45 o
 -15   0   2        7.27        5.18      1.73 o
 -14   0   2       42.60       56.70      3.45 o
 -13   0   2        9.94       12.57      1.97 o
 -12   0   2        1.94       -1.23      1.23 o
 -11   0   2        1.14        0.42      0.59 o
 -10   0   2        0.28       -0.07      0.59 o
  -9   0   2       70.50       74.00      1.59 o
  -8   0   2       29.21       34.45      1.36 o
  -7   0   2     2739.08     2937.81     44.36 o
  -6   0   2        4.30        3.96      0.52 o
  -5   0   2       18.91       28.09      0.95 o
  -4   0   2     1007.02      883.79     13.59 o
  -3   0   2    12041.99    11120.35    353.36 o
  -2   0   2     4065.63     4337.87     63.64 o
  -1   0   2     2072.91     2322.25     28.68 o
   0   0   2     5311.08     5345.77     65.69 o
   1   0   2     1127.44     1265.97     15.51 o
   2   0   2    10813.35     9940.25    121.36 o
   3   0   2       27.80       20.41      0.69 o
   4   0   2      357.01      313.06      7.15 o
   5   0   2       28.22       26.13      1.23 o
   6   0   2       53.42       59.90      2.22 o
   7   0   2      395.87      371.23      8.87 o
   8   0   2      174.55      166.14      4.93 o
   9   0   2        0.00        0.25      0.99 o
  10   0   2       14.01        9.86      1.73 o
  11   0   2      308.37      305.17      8.38 o
  12   0   2       31.12       33.92      1.72 o
  13   0   2        2.73        2.69      0.95 o
  14   0   2        5.96        7.84      1.12 o
 -15   1   2        0.55        1.57      1.12 o
 -14   1   2        2.04        0.99      2.71 o
 -13   1   2        4.26        2.10      1.05 o
 -12   1   2       26.60       31.82      1.92 o
 -11   1   2        3.01        0.25      0.58 o
 -10   1   2       84.47       95.85      1.96 o
  -9   1   2       10.51       11.28      0.57 o
  -8   1   2      228.89      238.57      2.79 o
  -7   1   2      196.96      180.18      2.20 o
  -6   1   2      432.11      472.20      4.87 o
  -5   1   2       37.96       38.85      0.74 o
  -4   1   2     1039.56     1146.87     11.11 o
  -3   1   2     8814.39     8289.58     79.52 o
  -2   1   2     1111.70     1021.60     11.72 o
  -1   1   2     7252.56     6915.10     70.01 o
   0   1   2     1104.32     1105.94      9.63 o
   1   1   2       37.53       50.35      0.59 o
   2   1   2        0.09        1.38      0.21 o
   3   1   2       94.05      102.10      1.64 o
   4   1   2       70.52       61.59      1.28 o
   5   1   2        5.33       10.77      0.71 o
   6   1   2      179.51      181.27      3.40 o
   7   1   2       11.26       12.62      2.96 o
   8   1   2      142.82      130.49      2.87 o
   9   1   2       94.26       86.97      4.19 o
  10   1   2      377.44      374.32      5.49 o
  11   1   2       67.59       70.30      1.89 o
  12   1   2       20.11       21.38      1.58 o
  13   1   2        7.38        8.01      0.89 o
  14   1   2        1.12        1.64      0.85 o
 -15   2   2        1.23        1.48      1.73 o
 -14   2   2        2.47        0.81      0.95 o
 -13   2   2        0.90       -0.72      1.11 o
 -12   2   2       26.83       27.70      1.82 o
 -11   2   2        1.48        1.18      0.68 o
 -10   2   2        4.45        7.80      0.68 o
  -9   2   2      227.69      209.99      2.59 o
  -8   2   2       84.73       80.10      1.31 o
  -7   2   2        8.81       21.71      0.69 o
  -6   2   2       25.83       27.74      0.67 o
  -5   2   2      153.60      101.78      1.20 o
  -4   2   2      103.17       95.64      1.13 o
  -3   2   2      665.11      696.96      5.80 o
  -2   2   2    28853.47    21806.43    597.63 o
  -1   2   2      655.26      704.68      5.79 o
   0   2   2      255.64      191.31      2.27 o
   1   2   2     1571.33     1487.61     14.09 o
   2   2   2     1029.06      970.76     10.23 o
   3   2   2      414.41      373.04      3.79 o
   4   2   2      712.25      733.87      7.22 o
   5   2   2      745.49      781.74      7.75 o
   6   2   2        3.67        3.03      0.27 o
   7   2   2        0.46        2.07      0.32 o
   8   2   2       78.90       78.17      1.70 o
   9   2   2        8.96        9.16      0.75 o
  10   2   2       19.37       20.84      1.07 o
  11   2   2      156.34      155.70      2.93 o
  12   2   2        3.78        5.19      1.05 o
  13   2   2       12.79       15.62      1.47 o
  14   2   2        1.06        0.20      0.80 o
 -14   3   2        0.52       -0.49      1.48 o
 -13   3   2        0.12       -1.23      1.23 o
 -12   3   2        6.93        3.70      1.05 o
 -11   3   2      109.28      117.80      3.08 o
 -10   3   2        1.14        0.76      0.51 o
  -9   3   2       16.15       15.10      0.72 o
  -8   3   2       38.42       47.65      0.98 o
  -7   3   2       41.65       37.15      0.85 o
  -6   3   2        5.70        6.71      0.34 o
  -5   3   2      315.56      294.43      3.40 o
  -4   3   2      107.73      101.06      1.08 o
  -3   3   2       37.01       49.08      0.64 o
  -2   3   2      484.35      533.57      4.24 o
  -1   3   2       25.96       28.16      0.44 o
   0   3   2       66.06       86.41      0.98 o
   1   3   2        5.64        3.62      0.18 o
   2   3   2      895.36      913.08      9.99 o
   3   3   2       43.33       25.13      0.72 o
   4   3   2      530.05      470.29      5.32 o
   5   3   2     1059.77     1087.38     11.81 o
   6   3   2       18.99       22.36      0.67 o
   7   3   2       66.70       70.20      1.25 o
   8   3   2        7.39        9.61      0.58 o
   9   3   2       56.90       44.57      1.65 o
  10   3   2        0.81        0.25      0.86 o
  11   3   2        8.26       12.08      1.12 o
  12   3   2       32.35       33.79      1.82 o
  13   3   2        0.00       -0.62      0.87 o
  14   3   2        0.41       -0.62      0.87 o
 -14   4   2        5.22        4.19      1.73 o
 -13   4   2        0.03       -0.25      1.48 o
 -12   4   2       15.02       11.09      1.97 o
 -11   4   2        2.42        4.44      1.48 o
 -10   4   2        3.82        2.28      0.60 o
  -9   4   2        0.01       -0.28      0.42 o
  -8   4   2        4.55        7.96      0.50 o
  -7   4   2       70.34       72.26      1.22 o
  -6   4   2       45.66       42.70      0.88 o
  -5   4   2        5.39        6.26      0.44 o
  -4   4   2     3212.82     3234.66     26.20 o
  -3   4   2      139.15      170.04      1.96 o
  -2   4   2       26.69       24.09      0.44 o
  -1   4   2        3.32        4.10      0.21 o
   0   4   2      922.19      930.79      8.30 o
   1   4   2       37.16       34.92      0.89 o
   2   4   2       40.98       53.41      1.28 o
   3   4   2     1861.17     2068.33     25.44 o
   4   4   2       10.00        6.65      0.75 o
   5   4   2       25.90       27.47      0.68 o
   6   4   2      222.12      245.33      3.34 o
   7   4   2        0.05        0.38      0.55 o
   8   4   2       30.32       34.89      1.23 o
   9   4   2        3.86        2.62      0.65 o
  10   4   2        0.09       -0.37      0.70 o
  11   4   2       16.61       14.58      1.30 o
  12   4   2        2.36        4.90      0.95 o
  13   4   2       54.41       53.91      2.35 o
 -14   5   2        5.80        7.56      1.30 o
 -13   5   2        4.44        3.62      1.00 o
 -12   5   2        5.02        6.28      1.85 o
 -11   5   2        3.39        2.22      1.23 o
 -10   5   2        1.69        1.84      0.77 o
  -9   5   2       15.95       15.37      0.83 o
  -8   5   2        4.34        4.04      0.54 o
  -7   5   2       76.27       86.82      1.28 o
  -6   5   2       47.86       53.33      0.93 o
  -5   5   2      363.66      386.96      3.77 o
  -4   5   2      302.03      310.08      2.82 o
  -3   5   2      512.81      583.76      4.70 o
  -2   5   2       53.31       47.44      1.12 o
  -1   5   2      635.92      674.86      4.99 o
   0   5   2      305.35      268.74      2.65 o
   1   5   2       59.71       40.40      0.79 o
   2   5   2      477.00      545.49      7.18 o
   3   5   2       37.26       33.82      0.98 o
   4   5   2       11.23       11.66      0.65 o
   5   5   2       36.02       47.96      1.23 o
   6   5   2       49.63       56.27      1.70 o
   7   5   2       14.23       10.20      0.75 o
   8   5   2       13.44       10.32      0.80 o
   9   5   2       19.15       18.90      1.41 o
  10   5   2       31.34       31.44      1.32 o
  11   5   2       21.06       20.08      1.47 o
  12   5   2       23.67       24.39      1.72 o
  13   5   2        5.70        5.54      1.30 o
 -13   6   2        0.18       -0.74      0.77 o
 -12   6   2        0.10        1.15      0.77 o
 -11   6   2        1.98        0.90      0.77 o
 -10   6   2        0.60        0.32      0.61 o
  -9   6   2       12.61       15.05      0.76 o
  -8   6   2       47.31       44.81      1.02 o
  -7   6   2        2.60        1.78      0.48 o
  -6   6   2       48.38       43.49      0.91 o
  -5   6   2      592.48      543.97      4.75 o
  -4   6   2      569.44      627.55      5.36 o
  -3   6   2      363.06      375.17      3.16 o
  -2   6   2       92.27       84.42      0.95 o
  -1   6   2       33.24       37.12      0.53 o
   0   6   2      180.40      170.35      1.69 o
   1   6   2      852.54      913.69      8.26 o
   2   6   2        8.67        8.20      0.49 o
   3   6   2       64.07       47.46      1.16 o
   4   6   2       59.41       56.64      1.34 o
   5   6   2        4.06        3.94      0.51 o
   6   6   2        0.58        0.47      0.92 o
   7   6   2        7.70       12.88      0.80 o
   8   6   2       28.90       17.21      0.94 o
   9   6   2       29.36       27.98      1.27 o
  10   6   2        0.48        0.66      0.65 o
  11   6   2        0.50        0.74      0.77 o
  12   6   2       11.70       10.25      1.30 o
 -12   7   2        6.11        4.86      1.12 o
 -11   7   2        4.87        6.30      0.85 o
 -10   7   2       41.58       43.20      1.89 o
  -9   7   2        3.45        3.45      0.60 o
  -8   7   2        0.07        0.83      0.71 o
  -7   7   2        0.40        0.59      0.41 o
  -6   7   2      228.56      234.15      2.56 o
  -5   7   2      174.56      156.58      2.02 o
  -4   7   2       60.33       46.84      0.79 o
  -3   7   2       87.65       95.80      1.09 o
  -2   7   2       13.04       19.66      0.49 o
  -1   7   2       69.81       75.33      0.94 o
   0   7   2        0.01        1.02      0.27 o
   1   7   2      162.92      159.72      2.22 o
   2   7   2        9.50        9.15      0.56 o
   3   7   2       27.32       30.56      1.03 o
   4   7   2      132.79      123.66      1.95 o
   5   7   2       76.27       80.91      1.78 o
   6   7   2       54.94       46.66      1.41 o
   7   7   2        2.69        0.79      0.61 o
   8   7   2        2.91        1.59      0.65 o
   9   7   2        0.02       -0.51      0.51 o
  10   7   2        0.06       -0.70      0.70 o
  11   7   2        0.27       -0.49      0.99 o
  12   7   2        2.83        2.01      1.12 o
 -12   8   2        9.32       11.90      1.36 o
 -11   8   2        7.99       10.47      1.18 o
 -10   8   2       19.46       28.25      1.72 o
  -9   8   2        1.06        1.12      0.65 o
  -8   8   2        0.54        0.14      0.57 o
  -7   8   2        1.39        1.10      0.44 o
  -6   8   2        6.76        9.86      0.68 o
  -5   8   2       80.62       78.08      1.46 o
  -4   8   2       56.94       55.90      1.09 o
  -3   8   2       34.90       43.93      1.08 o
  -2   8   2        7.08        5.80      0.57 o
  -1   8   2       33.94       39.06      0.83 o
   0   8   2        2.94        5.63      0.48 o
   1   8   2       11.39       13.36      0.65 o
   2   8   2       16.97       13.62      0.69 o
   3   8   2       40.12       45.72      1.49 o
   4   8   2        8.98       12.62      1.19 o
   5   8   2        1.71        3.19      0.58 o
   6   8   2        0.83        0.19      0.60 o
   7   8   2        0.00       -0.51      0.51 o
   8   8   2        1.82        1.23      0.65 o
   9   8   2        0.01       -0.71      0.77 o
  10   8   2        0.07        1.36      0.87 o
  11   8   2        0.05       -0.37      0.87 o
 -11   9   2       12.81       15.04      2.22 o
 -10   9   2        0.10       -0.49      1.23 o
  -9   9   2       14.99       18.24      2.22 o
  -8   9   2        0.01       -0.99      0.99 o
  -7   9   2        0.78        0.10      0.77 o
  -6   9   2       15.21       15.95      1.10 o
  -5   9   2        0.03       -0.45      0.45 o
  -4   9   2       67.12       69.29      1.56 o
  -3   9   2       34.27       28.94      1.11 o
  -2   9   2       73.39       68.76      1.88 o
  -1   9   2       36.81       37.62      1.25 o
   0   9   2        4.29        1.74      0.64 o
   1   9   2      105.04      114.94      2.16 o
   2   9   2        6.91        6.03      0.58 o
   3   9   2        8.85       13.07      0.77 o
   4   9   2        0.14       -0.49      0.49 o
   5   9   2       45.77       37.28      1.71 o
   6   9   2       14.86       15.44      0.89 o
   7   9   2        0.46        0.76      0.60 o
   8   9   2       19.86       19.06      1.07 o
   9   9   2        1.29        0.63      0.80 o
  10   9   2        0.86       -0.32      0.83 o
  -9  10   2        0.58       -0.83      1.27 o
  -8  10   2        0.05       -1.07      1.08 o
  -7  10   2        0.46       -0.63      0.90 o
  -6  10   2        6.03        3.87      1.08 o
  -5  10   2        5.81        2.86      1.85 o
  -4  10   2        4.45        7.10      0.88 o
  -3  10   2       70.81       68.87      3.57 o
  -2  10   2       36.54       40.90      1.58 o
  -1  10   2        1.90        2.15      0.89 o
   0  10   2        2.29        4.65      1.01 o
   1  10   2       38.30       40.17      1.38 o
   2  10   2        0.39        0.07      0.67 o
   3  10   2        0.15       -0.65      0.65 o
   4  10   2        0.98        1.02      0.80 o
   5  10   2        3.26        2.93      0.99 o
   6  10   2        1.98       -0.09      0.80 o
   7  10   2        4.48        7.21      1.04 o
   8  10   2        4.79        2.59      1.22 o
   9  10   2        0.01        0.23      1.12 o
  -8  11   2        9.09        9.40      2.22 o
  -7  11   2        0.53        0.08      1.10 o
  -6  11   2        0.07        0.00      2.22 o
  -5  11   2       16.50       16.02      2.71 o
  -4  11   2        6.70       -0.25      1.97 o
  -3  11   2       26.99       29.31      1.47 o
  -2  11   2        9.17        8.19      1.08 o
  -1  11   2       60.66       65.99      2.03 o
   0  11   2        3.23        1.19      1.00 o
   1  11   2       25.29       23.26      1.40 o
   2  11   2        0.19       -0.04      0.98 o
   3  11   2        2.18        2.63      0.78 o
   4  11   2        1.61        1.15      0.74 o
   5  11   2        0.08       -0.35      0.75 o
   6  11   2        6.03        4.52      1.00 o
   7  11   2        0.84        0.42      2.22 o
  -6  12   2        2.23        1.73      2.47 o
  -5  12   2        0.18        1.97      2.22 o
  -4  12   2        4.04        5.42      2.22 o
  -3  12   2       16.17       19.23      2.96 o
  -2  12   2        0.06        2.10      1.39 o
  -1  12   2       30.35       38.68      5.30 o
   0  12   2        1.49        0.44      1.47 o
   1  12   2        0.06        0.62      1.01 o
   2  12   2        7.92       10.07      1.64 o
   3  12   2        3.59        3.60      1.07 o
   4  12   2        3.20        2.57      1.09 o
   5  12   2        0.57        0.41      1.32 o
  -1  13   2        0.14        2.66      1.54 o
   0  13   2       13.41       17.27      2.96 o
 -15   1   3        0.03       -1.05      1.05 o
 -14   1   3        6.83        5.32      1.22 o
 -13   1   3       53.34       53.43      2.35 o
 -12   1   3        0.10       -0.56      0.56 o
 -11   1   3        1.31        0.37      0.64 o
 -10   1   3       93.70       99.31      1.57 o
  -9   1   3       25.34       26.69      0.98 o
  -8   1   3       30.96       39.89      0.89 o
  -7   1   3      226.46      252.86      2.92 o
  -6   1   3        3.47        0.25      0.25 o
  -5   1   3       16.86       13.81      0.58 o
  -4   1   3      124.98      153.39      1.70 o
  -3   1   3      209.69      274.03      3.16 o
  -2   1   3     2818.79     2989.83     63.60 o
  -1   1   3      223.42      250.51      3.41 o
   0   1   3        1.99        2.10      0.28 o
   1   1   3     1342.72     1384.53     11.98 o
   2   1   3       37.01       61.88      1.77 o
   3   1   3     3596.89     3639.31     31.27 o
   4   1   3       11.70        9.88      0.31 o
   5   1   3      127.35      141.71      3.67 o
   6   1   3        1.88        1.66      0.23 o
   7   1   3        6.65        6.47      0.57 o
   8   1   3      614.77      597.60      7.92 o
   9   1   3       83.73       79.91      1.63 o
  10   1   3      171.34      176.57      2.74 o
  11   1   3        0.32        1.67      0.52 o
  12   1   3       12.24       11.23      0.83 o
  13   1   3        4.21        5.40      0.85 o
  14   1   3        0.05        0.00      0.87 o
 -15   2   3        0.05       -1.05      1.05 o
 -14   2   3        4.86        2.96      1.22 o
 -13   2   3       11.36       13.06      1.39 o
 -12   2   3        0.40       -0.13      0.72 o
 -11   2   3       18.98       23.31      1.17 o
 -10   2   3       10.41       12.72      0.64 o
  -9   2   3      129.44      120.14      1.83 o
  -8   2   3       82.93       96.89      1.50 o
  -7   2   3      291.46      304.48      3.43 o
  -6   2   3      102.13       98.65      1.42 o
  -5   2   3       39.57       48.61      0.87 o
  -4   2   3      564.78      573.05      5.24 o
  -3   2   3      556.85      685.44      6.25 o
  -2   2   3     4194.21     4520.29     60.24 o
  -1   2   3       25.04       17.42      0.78 o
   0   2   3     1704.47     1696.12     14.65 o
   1   2   3        0.37        0.41      0.18 o
   2   2   3      991.62      950.59      8.33 o
   3   2   3      101.03       94.20      0.98 o
   4   2   3     1067.73     1222.05     13.28 o
   5   2   3        0.00        0.33      0.21 o
   6   2   3       83.79       52.03      1.11 o
   7   2   3        0.56        0.46      0.34 o
   8   2   3        3.01        1.01      0.51 o
   9   2   3      384.15      379.53      6.00 o
  10   2   3       31.30       34.66      2.29 o
  11   2   3      163.10      157.28      2.93 o
  12   2   3        5.94        5.92      0.75 o
  13   2   3        1.34        0.74      0.71 o
 -14   3   3        0.01       -1.23      1.23 o
 -13   3   3        3.43        1.44      1.73 o
 -12   3   3       11.81       14.18      1.08 o
 -11   3   3        1.61        3.41      0.65 o
 -10   3   3        3.56        2.87      0.50 o
  -9   3   3       44.41       41.45      0.98 o
  -8   3   3      148.78      157.45      2.19 o
  -7   3   3        2.10        1.34      0.35 o
  -6   3   3       10.58       13.15      0.43 o
  -5   3   3     1847.32     1919.40     15.70 o
  -4   3   3       10.65        6.37      0.47 o
  -3   3   3     1562.37     1755.99     15.66 o
  -2   3   3       20.89       19.39      0.40 o
  -1   3   3      500.58      485.19      4.41 o
   0   3   3      314.32      327.68      3.41 o
   1   3   3       73.41       61.47      1.01 o
   2   3   3      971.87      937.36      9.01 o
   3   3   3      304.51      258.09      2.47 o
   4   3   3       60.03       80.59      1.20 o
   5   3   3      443.07      478.42      5.53 o
   6   3   3        0.21        1.10      0.32 o
   7   3   3        7.88        6.95      0.49 o
   8   3   3       37.44       36.44      1.28 o
   9   3   3        0.61       -0.12      0.70 o
  10   3   3      142.10      140.46      3.70 o
  11   3   3        4.94        5.85      1.73 o
  12   3   3        2.80        1.35      0.65 o
  13   3   3       24.97       32.10      1.47 o
 -14   4   3        4.94        3.20      1.73 o
 -13   4   3        0.39       -0.99      1.23 o
 -12   4   3        0.02       -1.23      1.23 o
 -11   4   3       34.98       36.24      1.37 o
 -10   4   3        7.83        8.64      0.70 o
  -9   4   3        1.42        1.58      0.52 o
  -8   4   3       48.64       46.74      1.04 o
  -7   4   3      179.16      176.54      1.85 o
  -6   4   3      142.94      144.81      1.53 o
  -5   4   3      192.66      189.17      1.87 o
  -4   4   3     4895.80     4939.03     37.52 o
  -3   4   3        7.48       10.63      0.39 o
  -2   4   3       46.23       52.72      0.70 o
  -1   4   3      364.44      396.78      3.43 o
   0   4   3        6.93        7.63      0.30 o
   1   4   3      872.83      822.09      9.12 o
   2   4   3      133.43      133.22      1.56 o
   3   4   3      801.38      847.40      9.40 o
   4   4   3        3.29        3.16      0.36 o
   5   4   3       66.51       66.13      1.51 o
   6   4   3      179.01      185.39      3.03 o
   7   4   3        0.20        0.00      0.43 o
   8   4   3       10.03       12.36      0.80 o
   9   4   3        5.91        5.43      0.68 o
  10   4   3       10.48        7.64      1.10 o
  11   4   3        1.92        2.55      0.95 o
  12   4   3        3.36        5.74      1.29 o
  13   4   3        0.39       -0.14      0.80 o
 -14   5   3        5.13        5.67      1.97 o
 -13   5   3        0.02       -0.49      1.48 o
 -12   5   3        9.86       10.11      1.73 o
 -11   5   3       22.88       22.29      1.41 o
 -10   5   3        5.80        7.03      0.64 o
  -9   5   3        0.49        0.00      0.44 o
  -8   5   3      110.12      105.30      1.84 o
  -7   5   3        4.31        4.78      0.56 o
  -6   5   3       25.22       22.17      0.72 o
  -5   5   3      131.44      151.66      1.64 o
  -4   5   3        8.73        8.14      0.47 o
  -3   5   3      279.21      290.74      2.50 o
  -2   5   3      231.99      236.40      2.06 o
  -1   5   3      656.43      693.34      6.35 o
   0   5   3       25.79       32.81      0.79 o
   1   5   3      357.54      360.47      4.32 o
   2   5   3      324.39      344.77      3.60 o
   3   5   3       67.98       77.44      1.55 o
   4   5   3      254.58      252.20      3.78 o
   5   5   3      183.91      183.07      4.38 o
   6   5   3       21.36       22.70      1.85 o
   7   5   3        3.66        4.21      1.21 o
   8   5   3        0.02        0.18      0.91 o
   9   5   3        0.84        0.35      0.51 o
  10   5   3        1.13        1.50      0.65 o
  11   5   3        2.30        2.69      0.95 o
  12   5   3        2.62        1.46      1.11 o
 -13   6   3        0.01        0.59      0.82 o
 -12   6   3        0.07       -0.77      0.77 o
 -11   6   3        1.01       -0.12      0.86 o
 -10   6   3        1.99        1.63      0.54 o
  -9   6   3        4.92        6.00      1.14 o
  -8   6   3        0.20       -0.12      0.53 o
  -7   6   3       37.73       43.68      1.07 o
  -6   6   3       11.57       10.90      0.56 o
  -5   6   3      294.26      311.79      2.78 o
  -4   6   3       28.01       22.73      0.57 o
  -3   6   3       44.18       44.50      0.76 o
  -2   6   3        0.39        0.86      0.37 o
  -1   6   3       58.12       63.31      0.96 o
   0   6   3      179.54      208.35      2.21 o
   1   6   3       45.93       53.37      1.02 o
   2   6   3       87.64       80.80      1.43 o
   3   6   3        0.00       -0.09      0.38 o
   4   6   3        2.92        2.44      0.46 o
   5   6   3       35.69       37.61      1.25 o
   6   6   3       21.05       18.76      0.94 o
   7   6   3       48.81       47.64      1.41 o
   8   6   3        0.43       -0.25      0.57 o
   9   6   3        0.21        0.62      0.61 o
  10   6   3        0.48        0.51      0.65 o
  11   6   3        0.64        0.25      0.71 o
  12   6   3        0.50        0.16      0.95 o
 -13   7   3        5.79        7.40      1.48 o
 -12   7   3        0.01       -0.12      0.87 o
 -11   7   3        5.96        7.51      1.00 o
 -10   7   3       14.51       12.90      1.41 o
  -9   7   3        0.42        0.10      0.47 o
  -8   7   3        0.25        0.39      0.47 o
  -7   7   3       71.73       73.42      1.52 o
  -6   7   3       66.88       74.68      1.39 o
  -5   7   3      244.67      248.30      2.55 o
  -4   7   3      187.74      181.06      2.08 o
  -3   7   3       15.90       16.15      0.67 o
  -2   7   3        0.23        0.04      0.28 o
  -1   7   3        3.83        4.67      0.37 o
   0   7   3      457.18      470.17      5.04 o
   1   7   3        0.04       -0.25      0.33 o
   2   7   3      149.89      161.65      2.35 o
   3   7   3        1.05        0.60      0.42 o
   4   7   3       23.65       22.74      0.98 o
   5   7   3        1.34        0.32      0.51 o
   6   7   3       79.83       75.24      1.84 o
   7   7   3       21.32       19.28      1.08 o
   8   7   3        4.65        3.06      0.68 o
   9   7   3        0.01       -0.61      0.61 o
  10   7   3        2.39        1.90      0.75 o
  11   7   3        7.14        5.63      1.12 o
 -12   8   3        1.45        1.48      1.73 o
 -11   8   3        0.01       -1.23      1.23 o
 -10   8   3        5.80        5.80      1.22 o
  -9   8   3        1.94        2.53      0.95 o
  -8   8   3        4.56        4.11      0.71 o
  -7   8   3       32.61       27.58      1.16 o
  -6   8   3       76.34       76.15      1.76 o
  -5   8   3      602.51      608.84      7.51 o
  -4   8   3      213.96      203.22      2.71 o
  -3   8   3        2.69        4.56      0.49 o
  -2   8   3       21.22       21.30      0.73 o
  -1   8   3        6.27        7.00      0.50 o
   0   8   3       67.21       71.94      1.22 o
   1   8   3       25.65       21.31      0.81 o
   2   8   3       16.18       16.79      0.77 o
   3   8   3        1.01        0.84      0.47 o
   4   8   3       21.08       20.56      0.92 o
   5   8   3      112.08      106.13      2.21 o
   6   8   3       30.88       29.33      1.27 o
   7   8   3       27.92       24.76      1.27 o
   8   8   3        5.02        7.28      0.89 o
   9   8   3        1.00       -0.53      0.65 o
  10   8   3        0.58        1.57      0.95 o
 -11   9   3        1.35        0.68      1.97 o
 -10   9   3        1.79       -0.96      1.60 o
  -9   9   3        6.80        7.46      1.11 o
  -8   9   3        2.69        2.03      0.87 o
  -7   9   3        1.52        1.73      0.65 o
  -6   9   3        7.15        8.14      0.79 o
  -5   9   3       38.64       37.02      1.25 o
  -4   9   3        5.06        5.09      0.63 o
  -3   9   3       89.77       86.29      2.10 o
  -2   9   3       10.24       12.23      0.72 o
  -1   9   3        2.31        0.86      0.53 o
   0   9   3       10.18       12.33      0.72 o
   1   9   3        1.69        1.19      0.83 o
   2   9   3       29.86       32.53      1.05 o
   3   9   3        2.27        2.15      0.51 o
   4   9   3        8.49       10.60      1.07 o
   5   9   3       10.53       13.74      0.85 o
   6   9   3        2.13        2.11      0.65 o
   7   9   3       26.42       27.69      1.20 o
   8   9   3        1.25        2.39      0.72 o
   9   9   3        0.03        0.18      0.80 o
  -9  10   3        3.38        2.19      1.36 o
  -8  10   3        0.38       -0.95      0.95 o
  -7  10   3        0.40       -0.08      0.76 o
  -6  10   3        1.18        0.94      0.65 o
  -5  10   3       27.71       23.22      1.37 o
  -4  10   3        0.25       -0.10      1.00 o
  -3  10   3       19.99       21.61      1.30 o
  -2  10   3        8.92       10.45      1.15 o
  -1  10   3       12.92        9.65      1.08 o
   0  10   3       10.42        9.84      1.17 o
   1  10   3       38.69       34.88      1.36 o
   2  10   3        3.63        1.84      1.03 o
   3  10   3        0.65       -0.07      0.72 o
   4  10   3        3.15        2.14      0.80 o
   5  10   3        0.23       -0.75      0.75 o
   6  10   3        9.62       10.52      1.14 o
   7  10   3       20.80       19.61      1.60 o
   8  10   3       14.93       16.21      1.28 o
  -8  11   3        0.03        0.40      2.22 o
  -7  11   3        1.63        3.45      2.22 o
  -6  11   3        0.96        3.70      2.22 o
  -5  11   3        0.61        0.25      2.22 o
  -4  11   3        0.16       -1.00      1.00 o
  -3  11   3        0.40       -0.92      1.85 o
  -2  11   3        9.86       12.85      1.19 o
  -1  11   3        6.54        9.81      1.19 o
   0  11   3        5.03        5.96      1.04 o
   1  11   3        0.26        0.81      0.98 o
   2  11   3        1.88        1.40      0.78 o
   3  11   3        8.27        5.46      1.49 o
   4  11   3        6.79        8.37      1.04 o
   5  11   3        0.63        0.67      0.83 o
   6  11   3        3.50        3.33      0.94 o
   7  11   3       15.89       17.42      2.05 o
  -6  12   3        0.69        1.97      2.47 o
  -5  12   3        0.01        1.48      2.22 o
  -4  12   3        1.23        2.47      1.97 o
  -3  12   3        0.34       -1.48      1.97 o
  -2  12   3        8.64        7.22      1.36 o
  -1  12   3        6.87        6.52      1.19 o
   0  12   3        4.74        5.11      1.19 o
   1  12   3        0.06       -0.27      1.28 o
   2  12   3        0.78       -0.35      1.48 o
   3  12   3        2.17        0.56      1.09 o
   4  12   3        0.08       -1.60      2.12 o
 -15   0   4        8.66       10.60      2.22 o
 -14   0   4        1.78        2.22      1.73 o
 -13   0   4        6.30        9.23      1.23 o
 -12   0   4        1.34        0.71      0.86 o
 -11   0   4        2.07        1.31      0.77 o
 -10   0   4       19.06       19.06      0.98 o
  -9   0   4      150.44      153.85      3.37 o
  -8   0   4       71.54       63.15      1.89 o
  -7   0   4      266.51      228.97      4.25 o
  -6   0   4      116.74      110.66      2.42 o
  -5   0   4      273.54      244.08      4.25 o
  -4   0   4        9.57        9.22      0.61 o
  -3   0   4      703.73      810.32     19.10 o
  -2   0   4     1290.15     1060.45     16.64 o
  -1   0   4     5267.64     4817.43     70.26 o
   0   0   4      361.69      319.55      4.21 o
   1   0   4     2163.50     1901.48     23.21 o
   2   0   4     2320.67     2196.86     26.81 o
   3   0   4      800.17      682.54      8.70 o
   4   0   4        4.47       -0.05      0.19 o
   5   0   4      179.96      151.91      3.70 o
   6   0   4       14.88       13.03      1.60 o
   7   0   4      969.79      950.79     14.63 o
   8   0   4       28.88       32.05      1.47 o
   9   0   4     2231.77     2184.31     32.64 o
  10   0   4       10.89       11.84      1.73 o
  11   0   4        6.81        5.57      0.87 o
  12   0   4        4.58        3.92      0.95 o
  13   0   4        5.77        3.20      1.48 o
 -15   1   4        9.16       10.48      1.57 o
 -14   1   4        1.53        1.48      1.23 o
 -13   1   4       13.43       18.17      0.96 o
 -12   1   4        1.81        2.48      0.82 o
 -11   1   4        6.10        5.88      0.67 o
 -10   1   4       60.36       54.91      1.22 o
  -9   1   4       27.26       26.40      0.84 o
  -8   1   4       63.50       73.22      1.31 o
  -7   1   4        0.22        1.31      0.36 o
  -6   1   4       45.97       38.50      2.38 o
  -5   1   4      428.40      349.87      4.12 o
  -4   1   4       56.79       47.36      0.78 o
  -3   1   4     1031.72      977.23     10.71 o
  -2   1   4     1372.45     1343.69     16.60 o
  -1   1   4      635.26      613.46      5.45 o
   0   1   4      191.70      167.74      1.80 o
   1   1   4      169.08      252.13      2.37 o
   2   1   4      624.06      583.80      5.23 o
   3   1   4     2014.08     2060.08     17.79 o
   4   1   4        7.00        3.44      0.22 o
   5   1   4        0.32        0.78      0.24 o
   6   1   4       25.32       20.53      0.62 o
   7   1   4       92.05       81.95      1.47 o
   8   1   4      332.89      318.21      4.00 o
   9   1   4        0.12        2.47      1.23 o
  10   1   4       30.89       32.07      1.07 o
  11   1   4        0.06       -0.06      0.49 o
  12   1   4       12.25       14.35      1.04 o
  13   1   4        0.91        0.84      0.75 o
 -15   2   4        0.14       -0.99      1.60 o
 -14   2   4        3.06        0.83      1.12 o
 -13   2   4        8.06       12.61      0.94 o
 -12   2   4        0.32       -0.38      0.54 o
 -11   2   4        7.96       10.01      0.75 o
 -10   2   4        6.17        6.97      0.59 o
  -9   2   4        1.23        1.10      0.56 o
  -8   2   4       55.76       56.90      1.12 o
  -7   2   4       99.08       86.81      1.36 o
  -6   2   4       81.11       62.69      0.92 o
  -5   2   4      299.29      254.24      2.83 o
  -4   2   4      207.82      245.18      2.49 o
  -3   2   4      824.21      807.78      7.32 o
  -2   2   4      892.69      803.15      7.94 o
  -1   2   4      290.02      373.34      3.86 o
   0   2   4     1611.99     1576.75     13.66 o
   1   2   4        9.21       10.88      0.52 o
   2   2   4       89.53       91.29      1.04 o
   3   2   4        6.28        7.78      0.31 o
   4   2   4      502.17      561.25      5.10 o
   5   2   4        2.16        1.90      0.27 o
   6   2   4      104.59       91.13      1.33 o
   7   2   4       70.85       61.87      1.16 o
   8   2   4      114.98      105.03      1.81 o
   9   2   4       32.00       33.50      1.42 o
  10   2   4       22.90       20.30      1.04 o
  11   2   4       36.32       34.85      1.41 o
  12   2   4       12.50       12.21      1.04 o
  13   2   4        0.84        0.97      0.75 o
 -14   3   4        8.10        9.49      1.73 o
 -13   3   4        6.84        6.10      0.94 o
 -12   3   4       37.83       42.17      1.25 o
 -11   3   4       13.51       15.01      0.84 o
 -10   3   4        0.36        1.24      0.52 o
  -9   3   4       19.03       25.84      0.88 o
  -8   3   4        5.04        7.27      0.70 o
  -7   3   4        3.15        0.58      0.33 o
  -6   3   4        3.97        3.05      0.44 o
  -5   3   4      927.43      892.66      8.19 o
  -4   3   4      652.02      605.27      5.66 o
  -3   3   4      108.43      126.05      1.40 o
  -2   3   4       93.45       65.43      0.96 o
  -1   3   4      255.54      275.53      2.98 o
   0   3   4      231.41      336.76      3.15 o
   1   3   4      295.17      265.09      2.57 o
   2   3   4      167.10      165.65      1.67 o
   3   3   4      597.38      648.40      5.83 o
   4   3   4        0.00       -0.18      0.18 o
   5   3   4        9.97        7.51      0.58 o
   6   3   4      316.39      301.08      3.31 o
   7   3   4       30.55       25.96      0.95 o
   8   3   4        8.76        8.93      0.67 o
   9   3   4       30.91       30.49      1.06 o
  10   3   4       40.61       38.93      1.46 o
  11   3   4       12.51       12.55      1.27 o
  12   3   4        2.31        0.74      0.71 o
  13   3   4       26.57       32.76      1.55 o
 -14   4   4        1.69        3.94      1.97 o
 -13   4   4        0.06        1.48      1.48 o
 -12   4   4        0.41        1.27      0.72 o
 -11   4   4       33.90       27.98      1.31 o
 -10   4   4        3.86        0.84      0.43 o
  -9   4   4       91.91       91.11      1.39 o
  -8   4   4       20.61       18.34      1.37 o
  -7   4   4      365.97      319.43      3.27 o
  -6   4   4      337.37      393.23      3.56 o
  -5   4   4      375.94      368.12      3.41 o
  -4   4   4     1209.52     1281.32     10.74 o
  -3   4   4        0.37        0.93      0.46 o
  -2   4   4      166.41      217.19      2.05 o
  -1   4   4      954.47     1060.90      9.45 o
   0   4   4      737.21      747.52     10.02 o
   1   4   4       55.67       61.58      0.90 o
   2   4   4       10.04       15.35      0.51 o
   3   4   4      220.28      236.27      2.62 o
   4   4   4      173.21      142.98      1.77 o
   5   4   4       28.25       37.64      0.87 o
   6   4   4        1.46        0.89      0.75 o
   7   4   4       12.68       10.53      1.14 o
   8   4   4       10.11        8.62      0.60 o
   9   4   4        2.30        3.75      0.56 o
  10   4   4       14.86       12.04      0.81 o
  11   4   4       10.80       12.99      1.09 o
  12   4   4        0.08       -0.65      0.65 o
 -14   5   4        0.29       -0.49      1.48 o
 -13   5   4       13.68       16.52      2.22 o
 -12   5   4        0.75       -0.33      0.77 o
 -11   5   4        9.78        7.86      1.60 o
 -10   5   4       37.89       38.44      1.28 o
  -9   5   4        2.69        1.48      0.54 o
  -8   5   4      325.82      346.74      4.03 o
  -7   5   4      655.14      636.15      7.24 o
  -6   5   4      240.60      222.61      2.55 o
  -5   5   4       54.15       54.01      1.30 o
  -4   5   4      362.10      403.24      3.99 o
  -3   5   4       28.75       24.84      0.57 o
  -2   5   4      539.80      578.11      5.00 o
  -1   5   4       22.26       28.80      0.57 o
   0   5   4      708.68      727.67      6.64 o
   1   5   4       90.66       76.71      1.35 o
   2   5   4        1.43        5.35      0.32 o
   3   5   4        5.43        5.78      0.60 o
   4   5   4        0.76        1.07      0.56 o
   5   5   4        3.94        4.28      0.43 o
   6   5   4       79.04       80.88      1.47 o
   7   5   4       46.61       34.03      1.39 o
   8   5   4        5.02        6.52      0.58 o
   9   5   4        8.42        8.79      0.89 o
  10   5   4        0.02       -0.25      0.61 o
  11   5   4       10.77       10.80      1.85 o
  12   5   4        0.09       -0.74      0.95 o
 -13   6   4        1.36        3.20      1.73 o
 -12   6   4        3.28        4.19      1.48 o
 -11   6   4        3.83        4.72      0.95 o
 -10   6   4        3.92        2.36      0.75 o
  -9   6   4        1.11        0.48      0.61 o
  -8   6   4       18.57       19.87      1.02 o
  -7   6   4      624.86      632.17      7.41 o
  -6   6   4     1682.61     1615.63     16.16 o
  -5   6   4       61.90       56.84      1.23 o
  -4   6   4       18.97       22.37      0.62 o
  -3   6   4        8.90       12.35      0.44 o
  -2   6   4        3.66        0.59      0.24 o
  -1   6   4       33.18       21.47      0.60 o
   0   6   4        9.89        8.00      0.39 o
   1   6   4      713.28      729.72      8.38 o
   2   6   4       33.98       27.77      0.85 o
   3   6   4      239.08      240.77      3.25 o
   4   6   4        5.29        5.59      1.14 o
   5   6   4        2.37        4.26      0.80 o
   6   6   4        7.50        8.20      0.80 o
   7   6   4        9.44        8.47      0.80 o
   8   6   4        0.00       -0.61      0.61 o
   9   6   4       16.88       21.36      1.43 o
  10   6   4        2.56        3.40      1.15 o
  11   6   4        0.59       -0.04      0.92 o
 -13   7   4        6.91       12.57      1.73 o
 -12   7   4        0.00        0.10      1.36 o
 -11   7   4       15.58       22.08      3.57 o
 -10   7   4        0.01       -0.49      0.49 o
  -9   7   4       20.59       22.97      1.00 o
  -8   7   4        1.61        1.57      0.50 o
  -7   7   4        5.36        5.16      0.57 o
  -6   7   4       83.03       83.10      1.67 o
  -5   7   4        1.55        3.00      0.61 o
  -4   7   4       35.78       27.62      0.92 o
  -3   7   4       63.93       66.00      1.86 o
  -2   7   4      106.02      101.67      1.32 o
  -1   7   4       43.34       54.03      1.13 o
   0   7   4        0.81        0.71      0.39 o
   1   7   4       81.59       87.73      1.43 o
   2   7   4       13.55       10.95      0.59 o
   3   7   4       10.29        7.45      0.68 o
   4   7   4        7.23        5.60      0.68 o
   5   7   4       70.39       59.13      1.59 o
   6   7   4        0.85       -0.86      1.07 o
   7   7   4        7.90        7.44      0.80 o
   8   7   4        3.90        3.45      0.75 o
   9   7   4        2.55        3.02      0.80 o
  10   7   4        1.28        1.85      0.80 o
  11   7   4        0.61       -0.25      1.05 o
 -12   8   4       11.05       11.97      2.10 o
 -11   8   4        0.35       -1.10      1.10 o
 -10   8   4        0.74        0.93      0.71 o
  -9   8   4        0.46       -0.26      0.78 o
  -8   8   4        1.68        1.57      0.70 o
  -7   8   4       11.43       11.15      0.84 o
  -6   8   4       32.04       30.11      1.86 o
  -5   8   4       18.12       16.18      1.57 o
  -4   8   4        5.43       10.95      1.02 o
  -3   8   4        0.00        0.55      0.39 o
  -2   8   4        1.94        0.09      0.47 o
  -1   8   4      121.12      111.78      1.62 o
   0   8   4        0.26        0.07      0.41 o
   1   8   4       10.54       10.67      0.58 o
   2   8   4        1.60        1.47      0.49 o
   3   8   4        7.70        9.96      0.72 o
   4   8   4        1.53        1.39      0.50 o
   5   8   4       26.78       30.08      1.31 o
   6   8   4       44.14       49.67      1.63 o
   7   8   4        0.42        0.55      0.65 o
   8   8   4        5.77        7.23      0.87 o
   9   8   4        0.26       -0.39      0.68 o
  10   8   4        0.00       -0.09      0.80 o
 -11   9   4        0.00       -0.23      3.08 o
 -10   9   4        2.71        4.83      1.94 o
  -9   9   4        2.32        1.14      0.72 o
  -8   9   4        8.55        9.32      0.94 o
  -7   9   4        0.24        0.13      0.65 o
  -6   9   4        1.86        1.48      0.65 o
  -5   9   4        2.70        3.48      0.64 o
  -4   9   4       34.45       30.00      1.47 o
  -3   9   4       15.46       17.28      0.84 o
  -2   9   4        4.16        5.04      0.68 o
  -1   9   4       12.90        9.36      0.62 o
   0   9   4       38.51       43.23      1.36 o
   1   9   4        1.05       -0.14      0.50 o
   2   9   4       23.25       21.14      0.92 o
   3   9   4       18.40       19.03      1.14 o
   4   9   4       40.63       42.61      1.27 o
   5   9   4       42.84       39.30      1.25 o
   6   9   4        5.10        6.89      0.77 o
   7   9   4        9.30        8.41      0.85 o
   8   9   4        6.38        7.25      0.94 o
   9   9   4        9.17       10.12      1.12 o
  -9  10   4        3.86        1.83      1.02 o
  -8  10   4        0.31       -0.87      0.87 o
  -7  10   4       11.14       11.60      0.99 o
  -6  10   4       19.47       18.86      1.25 o
  -5  10   4        9.89       10.63      1.07 o
  -4  10   4        3.25        1.14      0.85 o
  -3  10   4        1.10        1.53      0.83 o
  -2  10   4        0.47       -0.55      0.71 o
  -1  10   4        4.02        4.56      0.77 o
   0  10   4       30.54       36.02      1.36 o
   1  10   4       17.55       25.85      1.23 o
   2  10   4        8.44       12.70      1.08 o
   3  10   4        6.40        8.97      0.98 o
   4  10   4        3.87        3.21      0.72 o
   5  10   4        2.28        2.49      0.72 o
   6  10   4        0.94        0.79      0.65 o
   7  10   4        6.16        6.73      0.87 o
   8  10   4       35.76       45.32      2.20 o
  -8  11   4       18.44       17.26      2.96 o
  -7  11   4        0.88       -0.25      2.22 o
  -6  11   4        2.07        3.14      1.27 o
  -5  11   4        0.77       -0.69      1.11 o
  -4  11   4       17.00       17.91      1.59 o
  -3  11   4        3.54        3.24      1.18 o
  -2  11   4        4.91        5.23      1.23 o
  -1  11   4        4.66        5.53      1.31 o
   0  11   4        1.64       -0.28      0.98 o
   1  11   4        2.41        2.90      0.98 o
   2  11   4        0.62       -0.20      0.78 o
   3  11   4       12.42       10.95      2.03 o
   4  11   4        1.26        0.30      0.87 o
   5  11   4        3.75        2.39      0.94 o
   6  11   4        7.27        6.18      1.14 o
  -5  12   4        1.84        2.96      2.47 o
  -4  12   4        5.69        7.82      1.46 o
  -3  12   4        0.50        0.63      1.18 o
  -2  12   4        0.22        0.46      1.18 o
  -1  12   4        7.90        8.28      1.36 o
   0  12   4        1.84        0.86      1.01 o
   1  12   4        0.14       -0.52      1.00 o
   2  12   4        0.95        1.16      1.00 o
   3  12   4        4.69        3.86      1.66 o
   4  12   4        0.04       -0.85      0.85 o
 -15   1   5       17.33       20.32      1.92 o
 -14   1   5        0.00       -0.58      0.67 o
 -13   1   5        1.40        0.66      0.67 o
 -12   1   5        1.28        0.99      0.58 o
 -11   1   5        5.75        8.22      0.72 o
 -10   1   5        0.06       -0.26      0.48 o
  -9   1   5       44.53       48.47      1.59 o
  -8   1   5        4.51        3.83      0.48 o
  -7   1   5        0.67        0.25      0.53 o
  -6   1   5        0.04        0.56      0.33 o
  -5   1   5      745.69      820.97      8.19 o
  -4   1   5       67.30       81.06      1.08 o
  -3   1   5      324.54      364.83      4.31 o
  -2   1   5      451.74      464.68      9.46 o
  -1   1   5      441.36      428.66      4.26 o
   0   1   5     2410.95     2413.69     20.80 o
   1   1   5     3292.43     3464.84     32.25 o
   2   1   5        0.14        0.35      0.17 o
   3   1   5        0.32        0.25      0.20 o
   4   1   5        7.23        4.82      0.28 o
   5   1   5       23.01       29.65      0.77 o
   6   1   5      140.02      130.56      1.75 o
   7   1   5       55.13       58.03      1.26 o
   8   1   5      610.32      608.65      6.96 o
   9   1   5       14.82       14.71      0.74 o
  10   1   5        0.01       -0.49      0.49 o
  11   1   5        2.17        2.96      0.71 o
  12   1   5        0.37       -0.61      0.61 o
  13   1   5        8.50        7.42      1.00 o
 -15   2   5        0.72        1.23      1.22 o
 -14   2   5        0.02       -0.82      0.82 o
 -13   2   5        0.36       -0.45      0.58 o
 -12   2   5       11.31       14.18      0.92 o
 -11   2   5       32.88       36.36      1.74 o
 -10   2   5        6.42        6.72      0.71 o
  -9   2   5      157.03      162.85      2.26 o
  -8   2   5       44.66       46.90      1.06 o
  -7   2   5       63.25       58.83      1.14 o
  -6   2   5        0.78        1.63      0.29 o
  -5   2   5       60.56       67.35      1.09 o
  -4   2   5     1036.91     1107.01      9.97 o
  -3   2   5       42.89       77.07      1.23 o
  -2   2   5       21.50       43.46      1.29 o
  -1   2   5     1353.59     1342.57     12.75 o
   0   2   5        5.44        4.90      0.37 o
   1   2   5       19.09       14.31      0.44 o
   2   2   5      101.40       97.02      1.15 o
   3   2   5        4.74        5.89      0.31 o
   4   2   5      313.50      369.68      3.51 o
   5   2   5      125.48      124.22      1.47 o
   6   2   5        0.81        0.44      0.35 o
   7   2   5      533.91      496.07      5.25 o
   8   2   5       45.93       42.06      1.14 o
   9   2   5       18.97       19.24      1.04 o
  10   2   5        1.10        0.74      0.57 o
  11   2   5        0.33        0.49      0.65 o
  12   2   5       10.36       13.69      1.60 o
  13   2   5        0.59        0.94      0.95 o
 -14   3   5        0.09       -0.80      0.80 o
 -13   3   5        0.13       -0.58      0.58 o
 -12   3   5       15.31       13.49      0.93 o
 -11   3   5        1.35        1.73      0.54 o
 -10   3   5      289.01      282.44      3.51 o
  -9   3   5        8.64       12.09      0.84 o
  -8   3   5      184.63      172.52      2.34 o
  -7   3   5      110.32      102.20      2.49 o
  -6   3   5        0.04        0.57      0.30 o
  -5   3   5      355.24      380.47      3.79 o
  -4   3   5     2034.23     2130.85     18.89 o
  -3   3   5      190.66      223.31      2.58 o
  -2   3   5       80.92       70.97      1.12 o
  -1   3   5       39.37       43.17      0.89 o
   0   3   5      701.76      724.53      6.48 o
   1   3   5      307.17      290.81      2.80 o
   2   3   5      187.58      171.91      1.77 o
   3   3   5       93.94       96.20      1.14 o
   4   3   5      104.35      101.06      1.22 o
   5   3   5      192.40      187.63      2.03 o
   6   3   5     1124.99     1100.32     12.00 o
   7   3   5        0.12       -0.45      0.45 o
   8   3   5       42.33       37.10      1.13 o
   9   3   5        0.27        0.12      0.47 o
  10   3   5        5.24        5.53      0.96 o
  11   3   5        0.35        1.33      0.65 o
  12   3   5       12.69       15.31      1.08 o
 -14   4   5        2.91        1.73      1.73 o
 -13   4   5        0.92        0.60      0.80 o
 -12   4   5        9.06       10.66      0.98 o
 -11   4   5        3.84        4.01      0.57 o
 -10   4   5        0.01       -0.35      0.48 o
  -9   4   5      158.60      154.74      3.12 o
  -8   4   5      298.87      312.03      3.72 o
  -7   4   5       20.17       21.00      0.75 o
  -6   4   5       40.26       46.88      0.96 o
  -5   4   5        1.63        4.83      0.41 o
  -4   4   5       35.41       48.54      0.79 o
  -3   4   5       50.63       64.99      0.97 o
  -2   4   5     1575.84     1629.96     13.28 o
  -1   4   5      131.80      165.48      2.03 o
   0   4   5       16.43       19.30      0.61 o
   1   4   5       36.77       39.78      0.62 o
   2   4   5      220.17      220.11      2.48 o
   3   4   5       71.09       70.15      1.08 o
   4   4   5        0.95        0.19      0.25 o
   5   4   5        4.87        6.26      0.53 o
   6   4   5        2.45        1.05      0.47 o
   7   4   5       87.16       76.65      1.55 o
   8   4   5       61.80       60.43      1.40 o
   9   4   5        1.88        1.43      0.52 o
  10   4   5        6.03        6.57      0.72 o
  11   4   5        0.18       -0.61      0.61 o
  12   4   5        4.56        5.57      1.12 o
 -14   5   5        4.56        4.93      1.97 o
 -13   5   5        1.56        2.35      1.48 o
 -12   5   5        5.25        5.37      1.60 o
 -11   5   5        0.22       -0.30      1.00 o
 -10   5   5       13.27       12.29      0.74 o
  -9   5   5       23.54       25.43      0.97 o
  -8   5   5       84.09       93.34      1.58 o
  -7   5   5       63.43       56.38      1.41 o
  -6   5   5        3.88        3.96      0.48 o
  -5   5   5      281.16      272.48      2.95 o
  -4   5   5        3.90        5.22      0.42 o
  -3   5   5       16.92        7.78      0.37 o
  -2   5   5       75.77       82.27      1.19 o
  -1   5   5       86.68      102.73      1.32 o
   0   5   5       18.18       19.20      0.66 o
   1   5   5      303.89      272.77      3.50 o
   2   5   5       56.54       50.79      1.28 o
   3   5   5       35.34       32.51      0.94 o
   4   5   5       10.17       12.85      0.67 o
   5   5   5        0.69        0.67      0.53 o
   6   5   5       35.43       34.81      1.31 o
   7   5   5       50.35       41.39      1.41 o
   8   5   5        5.36        5.62      0.75 o
   9   5   5        0.09       -0.63      0.96 o
  10   5   5       13.77       10.78      1.01 o
  11   5   5       26.45       32.70      1.82 o
  12   5   5        0.17        0.25      1.23 o
 -13   6   5        2.06        2.47      1.73 o
 -12   6   5        0.01        0.22      0.95 o
 -11   6   5        0.61        0.66      0.77 o
 -10   6   5        0.09       -0.66      0.66 o
  -9   6   5        0.16        0.73      0.52 o
  -8   6   5        3.28        1.25      0.51 o
  -7   6   5      445.23      425.10      4.46 o
  -6   6   5      150.43      134.66      1.87 o
  -5   6   5       12.50       12.98      0.65 o
  -4   6   5       30.53       34.15      0.81 o
  -3   6   5        0.03       -0.18      0.35 o
  -2   6   5       17.16       11.72      0.44 o
  -1   6   5        4.62        3.99      0.29 o
   0   6   5      109.96      113.04      1.64 o
   1   6   5       80.62       88.19      1.60 o
   2   6   5        0.76        0.86      0.42 o
   3   6   5      145.88      142.44      2.24 o
   4   6   5       37.14       40.31      1.31 o
   5   6   5        0.15       -1.03      1.03 o
   6   6   5        1.21       -0.75      0.75 o
   7   6   5        5.42        3.66      0.75 o
   8   6   5        1.29        1.88      0.65 o
   9   6   5        6.68        6.99      1.42 o
  10   6   5       12.34       13.94      1.12 o
  11   6   5        6.52        7.31      1.01 o
 -12   7   5       13.32       12.21      1.24 o
 -11   7   5        1.18        0.18      0.74 o
 -10   7   5        1.06        0.90      0.70 o
  -9   7   5       22.68       19.18      1.05 o
  -8   7   5        3.45        1.67      0.67 o
  -7   7   5       28.57       32.13      1.11 o
  -6   7   5        0.73       -0.69      0.88 o
  -5   7   5      133.32      127.63      1.98 o
  -4   7   5       30.35       28.79      1.08 o
  -3   7   5       21.17       19.63      0.72 o
  -2   7   5       55.39       49.36      0.92 o
  -1   7   5       22.85       26.07      0.81 o
   0   7   5        0.06        0.55      0.41 o
   1   7   5       30.52       30.69      0.84 o
   2   7   5       31.38       27.00      0.97 o
   3   7   5       15.52       13.91      0.75 o
   4   7   5        5.53        5.07      0.90 o
   5   7   5        4.11        4.77      0.89 o
   6   7   5        2.34        0.08      0.65 o
   7   7   5        8.92        8.55      0.95 o
   8   7   5        1.83        0.51      0.68 o
   9   7   5        0.30        0.25      0.75 o
  10   7   5        4.37        3.89      0.94 o
 -12   8   5       10.58       14.20      2.10 o
 -11   8   5        3.88        5.02      2.00 o
 -10   8   5        0.24       -0.69      0.69 o
  -9   8   5        3.76        2.07      1.07 o
  -8   8   5      183.97      170.88      2.92 o
  -7   8   5       74.32       66.33      2.31 o
  -6   8   5       62.30       59.62      1.58 o
  -5   8   5        9.20        8.87      0.71 o
  -4   8   5        5.06        5.63      0.59 o
  -3   8   5        5.28        3.63      0.72 o
  -2   8   5       24.49       22.32      0.82 o
  -1   8   5       24.19       33.29      1.02 o
   0   8   5        0.56        0.00      0.41 o
   1   8   5        6.37        7.21      0.54 o
   2   8   5       11.31       12.21      0.68 o
   3   8   5        4.68        5.86      0.62 o
   4   8   5       71.07       71.05      1.88 o
   5   8   5       65.66       68.09      1.88 o
   6   8   5      102.06      103.94      2.46 o
   7   8   5        6.36        5.11      0.89 o
   8   8   5        1.14        0.45      0.75 o
   9   8   5        0.39        0.38      1.08 o
 -11   9   5        2.49        2.05      1.46 o
 -10   9   5        8.20        9.00      0.97 o
  -9   9   5       39.03       40.95      1.56 o
  -8   9   5       26.28       28.96      1.27 o
  -7   9   5       33.80       30.87      1.27 o
  -6   9   5        0.01       -0.11      0.62 o
  -5   9   5        0.58        0.79      0.80 o
  -4   9   5        5.40        2.91      0.83 o
  -3   9   5        9.59       11.81      0.96 o
  -2   9   5       67.76       71.16      1.55 o
  -1   9   5       26.63       28.59      0.95 o
   0   9   5        0.51        0.47      0.51 o
   1   9   5        2.12        1.20      0.51 o
   2   9   5        3.11        2.81      0.62 o
   3   9   5       15.96       15.09      0.89 o
   4   9   5        2.25        2.82      0.67 o
   5   9   5       73.22       76.46      1.77 o
   6   9   5        8.10        9.11      1.01 o
   7   9   5        6.32        7.33      0.94 o
   8   9   5        3.14        2.36      0.83 o
  -9  10   5        1.07        1.51      0.95 o
  -8  10   5        7.56        8.65      0.96 o
  -7  10   5       11.40       11.18      1.22 o
  -6  10   5        0.17       -0.48      0.80 o
  -5  10   5        0.25       -0.76      0.85 o
  -4  10   5        1.11        0.37      0.96 o
  -3  10   5        7.96       10.09      1.07 o
  -2  10   5        4.02        2.19      0.74 o
  -1  10   5        2.13        2.81      0.68 o
   0  10   5        3.68        1.03      0.59 o
   1  10   5        1.78       -0.12      0.58 o
   2  10   5       15.07       20.47      1.25 o
   3  10   5       15.42       13.59      0.89 o
   4  10   5        2.69        2.75      0.72 o
   5  10   5        0.02        0.18      0.69 o
   6  10   5        7.75        7.73      0.91 o
   7  10   5        2.96        4.23      0.85 o
  -7  11   5        0.11       -0.58      1.36 o
  -6  11   5        1.37        1.53      1.23 o
  -5  11   5        0.77        0.97      1.00 o
  -4  11   5        3.31        5.48      1.52 o
  -3  11   5        5.56        5.03      1.00 o
  -2  11   5        9.28        7.17      1.36 o
  -1  11   5        0.67        0.25      1.73 o
   0  11   5       34.48       33.08      1.42 o
   1  11   5        2.62        2.55      1.10 o
   2  11   5        7.96        6.77      2.38 o
   3  11   5        0.14        0.24      1.16 o
   4  11   5        2.80        2.84      0.98 o
   5  11   5        0.65        0.08      0.94 o
  -5  12   5        2.55        4.65      1.41 o
  -4  12   5        0.73        0.99      1.23 o
  -3  12   5        1.37        1.77      1.23 o
  -2  12   5        0.00        0.11      1.18 o
  -1  12   5        1.65        0.90      1.30 o
   0  12   5        1.33        1.08      1.30 o
   1  12   5        3.89        4.58      1.21 o
   2  12   5        0.74       -1.07      1.82 o
   3  12   5        3.53        2.60      0.97 o
 -15   0   6        6.05        7.84      2.34 o
 -14   0   6        2.83        2.20      1.00 o
 -13   0   6        0.06       -0.29      0.95 o
 -12   0   6        0.13       -0.22      0.95 o
 -11   0   6      241.21      261.85      5.37 o
 -10   0   6      118.28      123.21      3.08 o
  -9   0   6      237.69      253.09      5.02 o
  -8   0   6        8.77       11.03      1.11 o
  -7   0   6        0.43       -0.48      0.48 o
  -6   0   6      148.72      148.38      2.79 o
  -5   0   6     2426.36     2533.53     48.23 o
  -4   0   6     1398.54     1356.30     29.95 o
  -3   0   6      368.15      445.57      8.87 o
  -2   0   6      290.27      261.41      4.35 o
  -1   0   6       27.66       35.22      0.85 o
   0   0   6      181.49      166.23      2.54 o
   1   0   6      108.94      157.86      2.41 o
   2   0   6     2577.16     3009.45     36.74 o
   3   0   6       43.32       44.61      1.04 o
   4   0   6       29.28       18.46      0.75 o
   5   0   6       72.83       71.51      1.82 o
   6   0   6      545.84      522.44      8.44 o
   7   0   6        4.86        5.47      0.70 o
   8   0   6       70.96       74.83      2.17 o
   9   0   6        3.72        2.71      0.70 o
  10   0   6        2.75        1.60      0.70 o
  11   0   6       10.18       12.57      1.22 o
  12   0   6       16.13       15.78      1.73 o
 -15   1   6        0.02        0.14      0.69 o
 -14   1   6        0.45        0.39      0.75 o
 -13   1   6        0.21       -0.67      0.67 o
 -12   1   6       37.36       36.35      1.29 o
 -11   1   6        1.73        0.96      0.59 o
 -10   1   6       32.88       31.70      1.39 o
  -9   1   6        3.19        2.00      0.51 o
  -8   1   6       42.20       47.16      1.07 o
  -7   1   6        0.72        0.58      0.39 o
  -6   1   6       41.37       43.97      0.89 o
  -5   1   6      249.40      272.68      2.99 o
  -4   1   6        6.61        3.63      0.35 o
  -3   1   6      328.39      339.33      4.38 o
  -2   1   6      149.24      196.63      2.49 o
  -1   1   6      373.97      346.79      4.49 o
   0   1   6        6.39       10.53      0.38 o
   1   1   6       12.49        9.39      0.33 o
   2   1   6      152.43      142.99      1.55 o
   3   1   6      119.08      109.40      1.33 o
   4   1   6       10.33        9.71      0.39 o
   5   1   6      241.01      229.03      2.68 o
   6   1   6      390.09      373.20      4.08 o
   7   1   6       15.39       17.43      1.05 o
   8   1   6       55.20       53.84      1.32 o
   9   1   6       11.49       10.34      0.67 o
  10   1   6        6.34        6.67      0.75 o
  11   1   6        0.45        0.41      0.57 o
  12   1   6        0.23        0.68      0.83 o
 -15   2   6        0.00       -0.17      0.71 o
 -14   2   6        1.23        0.37      1.10 o
 -13   2   6        0.00       -0.34      0.67 o
 -12   2   6        1.48       -0.20      0.64 o
 -11   2   6       28.49       34.22      1.14 o
 -10   2   6      168.72      169.98      2.44 o
  -9   2   6      127.65      115.16      1.67 o
  -8   2   6        9.92       13.47      0.59 o
  -7   2   6       48.99       40.71      0.87 o
  -6   2   6       90.38       93.42      1.28 o
  -5   2   6        2.66        2.98      0.31 o
  -4   2   6       65.39       90.12      2.87 o
  -3   2   6     1398.24     1539.36     25.49 o
  -2   2   6      466.33      475.90      4.97 o
  -1   2   6        0.52        2.85      0.39 o
   0   2   6      646.14      686.70      6.80 o
   1   2   6      129.83      110.87      1.32 o
   2   2   6       91.15      112.92      1.33 o
   3   2   6       15.54       14.70      0.44 o
   4   2   6       49.93       42.29      0.74 o
   5   2   6      458.52      441.82      4.66 o
   6   2   6       42.71       48.85      1.05 o
   7   2   6      538.68      517.89      5.49 o
   8   2   6        1.52        0.41      0.57 o
   9   2   6       14.31       11.85      0.85 o
  10   2   6       16.18       14.69      1.36 o
  11   2   6       20.29       20.94      1.16 o
  12   2   6        8.94       12.22      1.04 o
 -14   3   6        0.65       -0.18      0.71 o
 -13   3   6        1.47        1.60      0.70 o
 -12   3   6        7.91        5.87      0.75 o
 -11   3   6        0.53       -0.06      0.54 o
 -10   3   6       95.37      108.57      1.86 o
  -9   3   6       43.66       45.78      1.20 o
  -8   3   6      130.17      123.58      2.02 o
  -7   3   6        3.16        2.65      0.41 o
  -6   3   6      103.86      113.34      1.62 o
  -5   3   6       54.56       64.07      1.09 o
  -4   3   6      115.77      166.13      2.02 o
  -3   3   6      183.06      195.60      2.28 o
  -2   3   6      752.89      709.94      7.19 o
  -1   3   6      683.68      748.94      7.54 o
   0   3   6      109.03      105.26      1.26 o
   1   3   6       84.05       92.68      1.16 o
   2   3   6       17.77       17.93      0.47 o
   3   3   6        9.35       18.46      0.53 o
   4   3   6       42.25       33.19      0.68 o
   5   3   6        9.09        9.35      0.60 o
   6   3   6      310.05      308.08      3.92 o
   7   3   6        0.86        0.21      0.47 o
   8   3   6       21.57       17.90      0.85 o
   9   3   6        0.70        0.90      0.52 o
  10   3   6        7.57        8.36      0.88 o
  11   3   6        7.88        8.84      0.94 o
  12   3   6        0.17       -0.32      0.75 o
 -14   4   6        0.61        0.90      0.87 o
 -13   4   6        2.56        1.91      0.72 o
 -12   4   6        0.57       -0.04      0.64 o
 -11   4   6        6.93        5.61      0.65 o
 -10   4   6       17.47       19.45      0.83 o
  -9   4   6      310.56      322.82      3.59 o
  -8   4   6      125.72      107.27      1.68 o
  -7   4   6        1.83        1.46      0.96 o
  -6   4   6       42.53       49.26      1.00 o
  -5   4   6       12.85       11.49      0.63 o
  -4   4   6        0.41        2.53      0.28 o
  -3   4   6       20.69       10.72      0.39 o
  -2   4   6       44.24       41.73      0.89 o
  -1   4   6       82.39       70.90      1.18 o
   0   4   6       11.41       13.16      0.58 o
   1   4   6      345.39      327.30      3.19 o
   2   4   6       84.81       89.49      1.40 o
   3   4   6       86.89       80.57      1.23 o
   4   4   6       48.68       49.61      0.97 o
   5   4   6      180.45      165.02      2.40 o
   6   4   6        3.37        1.33      0.49 o
   7   4   6       54.77       54.38      1.29 o
   8   4   6       11.92       12.14      0.77 o
   9   4   6       23.43       24.43      1.35 o
  10   4   6        2.09        1.73      0.99 o
  11   4   6        0.00        0.11      0.95 o
 -14   5   6        9.16       10.30      1.36 o
 -13   5   6        5.99        7.18      1.18 o
 -12   5   6        3.45        2.17      0.68 o
 -11   5   6       11.92       16.35      0.82 o
 -10   5   6       17.41       13.48      0.76 o
  -9   5   6       30.70       31.89      1.01 o
  -8   5   6        3.60        3.11      0.57 o
  -7   5   6      421.70      397.11      4.18 o
  -6   5   6       71.26       56.49      1.12 o
  -5   5   6       14.83       12.44      0.59 o
  -4   5   6       15.09       14.62      0.59 o
  -3   5   6       10.75        9.93      0.38 o
  -2   5   6        0.83        3.75      0.35 o
  -1   5   6       78.60       79.70      1.28 o
   0   5   6       18.91       25.10      0.69 o
   1   5   6        0.19        0.59      0.34 o
   2   5   6       28.51       32.78      1.03 o
   3   5   6        3.24        2.21      0.52 o
   4   5   6      316.31      292.83      3.84 o
   5   5   6        7.69        7.52      1.60 o
   6   5   6        5.09        3.57      0.68 o
   7   5   6        0.04       -0.51      0.61 o
   8   5   6       13.10       14.86      1.06 o
   9   5   6       10.25        9.75      1.04 o
  10   5   6        5.74        5.58      0.98 o
  11   5   6       31.30       37.18      2.96 o
 -13   6   6       15.28       15.35      1.48 o
 -12   6   6        1.75        0.99      2.03 o
 -11   6   6        9.33        9.92      0.96 o
 -10   6   6       26.50       25.44      0.98 o
  -9   6   6        5.68        4.31      0.58 o
  -8   6   6      121.20      118.13      1.96 o
  -7   6   6        0.15       -0.27      0.50 o
  -6   6   6       72.49       77.36      1.43 o
  -5   6   6      110.24      121.01      1.70 o
  -4   6   6      101.79       80.83      1.36 o
  -3   6   6        1.92       -0.12      0.27 o
  -2   6   6       18.57       13.86      0.48 o
  -1   6   6       13.42       10.03      0.43 o
   0   6   6       22.94       23.77      0.71 o
   1   6   6        5.81        7.55      0.60 o
   2   6   6      229.67      216.59      3.10 o
   3   6   6       64.64       61.25      1.40 o
   4   6   6      391.15      366.08      4.70 o
   5   6   6      230.53      220.20      4.28 o
   6   6   6        1.62        0.17      0.65 o
   7   6   6        8.20        8.56      0.83 o
   8   6   6       14.37       14.68      1.08 o
   9   6   6        0.01       -0.65      0.65 o
  10   6   6       10.89       12.43      1.23 o
 -12   7   6        0.03       -0.12      0.95 o
 -11   7   6        2.69        2.41      1.01 o
 -10   7   6        0.36       -0.31      0.69 o
  -9   7   6      122.64      116.56      2.37 o
  -8   7   6        6.25        6.67      0.74 o
  -7   7   6        1.24        0.42      0.46 o
  -6   7   6       58.76       49.99      1.14 o
  -5   7   6        0.02       -0.41      0.41 o
  -4   7   6       77.87       70.83      1.21 o
  -3   7   6       11.71       10.10      0.50 o
  -2   7   6       27.33       21.68      0.85 o
  -1   7   6       72.15       62.90      1.28 o
   0   7   6       22.36       26.32      0.86 o
   1   7   6        0.02       -0.08      0.43 o
   2   7   6        1.29        4.34      0.60 o
   3   7   6      218.55      213.05      3.13 o
   4   7   6       22.74       22.60      1.27 o
   5   7   6       33.24       27.25      1.27 o
   6   7   6        9.18        9.17      0.94 o
   7   7   6        9.92        8.04      0.98 o
   8   7   6        6.64        7.39      1.16 o
   9   7   6        7.67       11.30      1.15 o
  10   7   6        9.46       10.34      1.18 o
 -11   8   6        0.38        0.42      1.05 o
 -10   8   6        1.78        2.24      0.80 o
  -9   8   6        0.13        0.93      0.82 o
  -8   8   6       54.92       48.87      1.57 o
  -7   8   6        0.06        0.50      0.82 o
  -6   8   6        5.62        5.66      0.64 o
  -5   8   6        0.07       -0.29      0.53 o
  -4   8   6        1.35       -0.37      0.60 o
  -3   8   6        0.52        0.91      0.80 o
  -2   8   6      118.19      114.67      1.72 o
  -1   8   6      151.21      160.41      2.74 o
   0   8   6        0.34        0.12      0.44 o
   1   8   6        1.16        0.47      0.45 o
   2   8   6        0.13        0.01      0.52 o
   3   8   6       10.01        8.48      0.89 o
   4   8   6       10.52       14.40      0.98 o
   5   8   6       10.39       10.15      0.98 o
   6   8   6       35.53       38.94      1.59 o
   7   8   6       12.61       13.73      1.12 o
   8   8   6        2.62        2.13      0.83 o
   9   8   6        1.54        1.84      0.94 o
 -10   9   6        0.00       -0.60      0.75 o
  -9   9   6        0.01        0.49      0.75 o
  -8   9   6        2.28        4.17      1.00 o
  -7   9   6       10.26        8.78      0.87 o
  -6   9   6        6.23        4.83      0.98 o
  -5   9   6        1.44       -0.13      0.78 o
  -4   9   6       19.82       13.95      0.94 o
  -3   9   6        6.11        7.28      0.81 o
  -2   9   6       32.11       27.50      1.02 o
  -1   9   6        7.08        6.86      0.63 o
   0   9   6        4.95        3.92      0.62 o
   1   9   6        0.16       -0.21      0.51 o
   2   9   6        1.21        0.35      0.51 o
   3   9   6        9.69       10.99      0.79 o
   4   9   6        0.03        0.28      0.62 o
   5   9   6       73.67       68.62      2.42 o
   6   9   6        3.21        4.64      1.06 o
   7   9   6        1.81        1.73      0.80 o
   8   9   6        1.09        1.75      0.87 o
  -9  10   6        0.15        1.72      1.74 o
  -8  10   6        1.75        1.28      1.23 o
  -7  10   6        8.99       11.00      1.29 o
  -6  10   6        8.58       11.51      1.19 o
  -5  10   6        2.29        2.14      0.89 o
  -4  10   6        0.13        0.20      0.83 o
  -3  10   6       25.55       30.35      1.27 o
  -2  10   6        1.69       -0.39      0.64 o
  -1  10   6        0.31       -0.37      0.52 o
   0  10   6        5.30        5.12      1.08 o
   1  10   6        5.12        6.43      0.77 o
   2  10   6        4.28        2.70      0.72 o
   3  10   6        0.00       -0.14      0.62 o
   4  10   6        5.81        5.00      0.85 o
   5  10   6       10.98       12.17      1.00 o
   6  10   6       17.20       19.28      1.13 o
  -7  11   6        4.74        5.12      1.27 o
  -6  11   6        4.28        5.03      1.41 o
  -5  11   6        0.57       -0.95      1.18 o
  -4  11   6        3.93        5.02      1.36 o
  -3  11   6        0.61        0.23      0.89 o
  -2  11   6        1.39        1.47      1.28 o
  -1  11   6        1.93        1.76      0.94 o
   0  11   6        4.67        5.65      0.89 o
   1  11   6        1.98        1.33      0.83 o
   2  11   6        0.30       -0.88      0.88 o
   3  11   6        0.01       -0.69      0.89 o
   4  11   6       11.42       10.33      1.85 o
  -4  12   6        2.10        4.07      1.36 o
  -3  12   6        0.03       -0.47      1.12 o
  -2  12   6        1.13        1.17      1.30 o
  -1  12   6        0.03       -0.87      1.30 o
   0  12   6        4.63        5.05      1.47 o
   1  12   6        1.32       -0.25      1.23 o
 -15   1   7        0.06       -0.53      0.75 o
 -14   1   7       14.29       16.79      1.11 o
 -13   1   7        5.56        6.39      1.78 o
 -12   1   7       32.57       36.46      1.30 o
 -11   1   7        0.10       -0.34      0.59 o
 -10   1   7       66.13       58.28      1.39 o
  -9   1   7       53.98       54.32      1.38 o
  -8   1   7        2.46        1.70      0.85 o
  -7   1   7       91.31       89.90      1.38 o
  -6   1   7      279.08      321.75      3.55 o
  -5   1   7        0.87        1.03      0.25 o
  -4   1   7      239.76      253.83      6.03 o
  -3   1   7       80.67       97.54      2.31 o
  -2   1   7       48.50       45.24      0.76 o
  -1   1   7      942.58      957.70     10.32 o
   0   1   7      149.72      145.89      1.64 o
   1   1   7       34.13       51.75      0.81 o
   2   1   7      201.91      202.72      2.14 o
   3   1   7        0.30        0.55      0.25 o
   4   1   7        6.44        5.18      0.33 o
   5   1   7       10.26        8.62      0.49 o
   6   1   7       49.09       57.62      1.13 o
   7   1   7      113.61      110.09      1.88 o
   8   1   7        0.20       -0.42      0.42 o
   9   1   7        0.03        0.25      0.57 o
  10   1   7       20.11       21.01      1.14 o
  11   1   7        1.41        0.08      0.71 o
  12   1   7       35.02       37.96      1.92 o
 -14   2   7        0.02       -0.38      0.75 o
 -13   2   7       31.85       32.25      1.33 o
 -12   2   7        3.90        5.72      0.74 o
 -11   2   7      265.96      270.91      3.57 o
 -10   2   7      115.01      123.69      2.05 o
  -9   2   7        0.25       -0.11      0.51 o
  -8   2   7        0.24        0.29      0.38 o
  -7   2   7      169.85      165.05      2.02 o
  -6   2   7      161.35      157.16      1.89 o
  -5   2   7        0.33        0.08      0.27 o
  -4   2   7      383.96      364.28      9.69 o
  -3   2   7      205.32      212.49      2.89 o
  -2   2   7       43.53       44.56      0.97 o
  -1   2   7       89.10       88.94      1.16 o
   0   2   7       81.82      119.66      1.56 o
   1   2   7       98.02      102.35      1.47 o
   2   2   7       75.77       87.20      1.15 o
   3   2   7        2.23        2.91      0.35 o
   4   2   7       24.74       22.53      0.61 o
   5   2   7       37.94       36.45      1.04 o
   6   2   7      180.15      166.26      2.43 o
   7   2   7      115.48      105.66      1.90 o
   8   2   7        9.76        9.06      0.75 o
   9   2   7       14.04       15.60      0.94 o
  10   2   7        0.68        0.02      0.65 o
  11   2   7        3.47        3.99      1.38 o
 -14   3   7        0.49       -0.32      0.82 o
 -13   3   7        6.98       10.00      0.94 o
 -12   3   7        8.38        5.90      0.74 o
 -11   3   7       28.53       27.19      1.05 o
 -10   3   7        6.78        9.40      0.77 o
  -9   3   7      128.15      125.52      1.82 o
  -8   3   7       43.30       47.67      1.15 o
  -7   3   7       10.66       13.64      0.64 o
  -6   3   7        9.59        8.56      0.68 o
  -5   3   7        0.81        2.28      0.32 o
  -4   3   7       14.12       16.59      0.80 o
  -3   3   7      214.54      222.61      2.68 o
  -2   3   7      508.49      531.60      5.58 o
  -1   3   7       83.92       91.41      1.40 o
   0   3   7        3.24        3.04      0.28 o
   1   3   7      375.35      348.63      3.42 o
   2   3   7        0.02        0.30      0.24 o
   3   3   7       17.17       15.12      0.49 o
   4   3   7      380.42      366.34      3.99 o
   5   3   7        2.19        3.24      0.84 o
   6   3   7        1.21        0.56      0.47 o
   7   3   7       25.68       20.98      0.89 o
   8   3   7        6.11        7.89      0.69 o
   9   3   7        0.57        0.51      0.70 o
  10   3   7        0.79       -0.17      0.65 o
  11   3   7        4.51        4.23      0.92 o
 -14   4   7        0.02       -0.96      0.96 o
 -13   4   7        7.00        6.35      0.85 o
 -12   4   7        8.46        8.06      0.80 o
 -11   4   7        1.23        0.93      0.65 o
 -10   4   7       19.55       20.10      0.87 o
  -9   4   7      104.24       99.41      1.85 o
  -8   4   7       46.75       49.21      1.14 o
  -7   4   7        7.24        5.52      0.67 o
  -6   4   7       26.61       29.39      0.81 o
  -5   4   7       88.77       91.83      1.43 o
  -4   4   7       51.59       35.08      0.79 o
  -3   4   7       23.49       20.62      0.63 o
  -2   4   7       56.29       63.69      1.18 o
  -1   4   7       11.67        6.97      0.48 o
   0   4   7        3.11        5.28      0.37 o
   1   4   7      180.93      185.04      2.03 o
   2   4   7      210.35      187.76      2.29 o
   3   4   7      510.99      500.52      5.22 o
   4   4   7        2.10        2.45      0.62 o
   5   4   7      459.09      438.84      5.29 o
   6   4   7        0.67       -0.02      0.47 o
   7   4   7       19.49       19.02      1.08 o
   8   4   7        3.23        2.01      0.68 o
   9   4   7        0.19       -0.66      0.66 o
  10   4   7       39.48       45.41      2.07 o
  11   4   7        6.38        6.10      1.48 o
 -13   5   7        5.08        5.62      0.84 o
 -12   5   7        2.50        0.66      0.63 o
 -11   5   7        0.23       -0.54      0.54 o
 -10   5   7        1.75        1.07      0.54 o
  -9   5   7        4.16        2.50      0.54 o
  -8   5   7        0.96        2.89      0.68 o
  -7   5   7       23.41       21.88      0.82 o
  -6   5   7      253.93      248.18      2.86 o
  -5   5   7        0.42       -0.37      0.37 o
  -4   5   7       34.79       37.35      0.90 o
  -3   5   7       72.54       74.10      1.18 o
  -2   5   7      182.93      185.87      2.68 o
  -1   5   7        5.67        7.74      0.49 o
   0   5   7       23.06       20.81      0.85 o
   1   5   7      263.30      255.78      3.47 o
   2   5   7      112.62      106.53      1.90 o
   3   5   7       96.56       84.42      2.70 o
   4   5   7      442.37      436.95      6.55 o
   5   5   7       17.38       16.57      1.08 o
   6   5   7        7.43        6.87      1.62 o
   7   5   7        2.45        2.71      0.75 o
   8   5   7       65.76       65.59      1.94 o
   9   5   7       11.83       14.53      1.16 o
  10   5   7        5.99        6.90      1.08 o
 -13   6   7        0.29       -0.37      1.05 o
 -12   6   7        1.60        1.48      1.73 o
 -11   6   7        0.35       -0.75      0.75 o
 -10   6   7        0.10       -0.53      0.53 o
  -9   6   7       26.85       23.75      0.89 o
  -8   6   7        0.23       -0.53      0.53 o
  -7   6   7        2.37        1.65      0.53 o
  -6   6   7        9.55       15.06      0.85 o
  -5   6   7        2.51        0.62      0.45 o
  -4   6   7       11.44       10.48      0.51 o
  -3   6   7        0.68        0.20      0.29 o
  -2   6   7        2.15        2.73      0.40 o
  -1   6   7        4.16        3.33      0.48 o
   0   6   7        8.78        8.04      0.60 o
   1   6   7       27.24       24.46      0.97 o
   2   6   7        0.27        2.10      0.56 o
   3   6   7       39.20       42.56      1.34 o
   4   6   7      164.60      165.78      2.67 o
   5   6   7        2.59        1.24      0.68 o
   6   6   7        7.71        7.42      0.89 o
   7   6   7        1.93        1.62      0.72 o
   8   6   7        0.66        0.51      0.68 o
   9   6   7        1.63        1.50      1.46 o
  10   6   7        0.14       -0.20      0.89 o
 -12   7   7        0.66        0.09      0.95 o
 -11   7   7        2.65        2.39      0.96 o
 -10   7   7        5.52        4.79      0.87 o
  -9   7   7       38.47       31.10      1.06 o
  -8   7   7       27.77       24.70      0.91 o
  -7   7   7       19.90       16.78      0.79 o
  -6   7   7        0.01       -0.42      0.42 o
  -5   7   7        2.39        3.54      0.58 o
  -4   7   7       97.63       94.02      1.95 o
  -3   7   7       12.03       12.47      0.61 o
  -2   7   7        1.50        0.76      0.40 o
  -1   7   7       31.88       28.99      0.79 o
   0   7   7        0.00        0.04      0.42 o
   1   7   7        1.76        1.48      0.53 o
   2   7   7      100.47       98.97      1.95 o
   3   7   7      218.91      228.58      3.64 o
   4   7   7        5.74        7.32      0.81 o
   5   7   7       30.75       32.75      1.45 o
   6   7   7        1.26        0.42      0.65 o
   7   7   7        4.51        2.39      0.80 o
   8   7   7        3.29        3.62      0.89 o
   9   7   7       39.98       45.74      1.81 o
 -11   8   7        2.92        2.19      0.91 o
 -10   8   7        1.03        0.49      0.83 o
  -9   8   7        4.71        1.89      0.77 o
  -8   8   7       64.94       67.80      2.10 o
  -7   8   7       13.34       15.43      0.88 o
  -6   8   7        1.50       -0.07      0.52 o
  -5   8   7        7.97        7.40      0.98 o
  -4   8   7       16.09       14.34      0.94 o
  -3   8   7        3.68        2.57      0.70 o
  -2   8   7        0.34        1.24      0.54 o
  -1   8   7        0.62        2.07      0.54 o
   0   8   7        0.39        1.01      0.50 o
   1   8   7       31.50       32.44      1.02 o
   2   8   7       84.65       75.00      1.70 o
   3   8   7       67.49       72.11      2.21 o
   4   8   7      104.00      102.89      2.46 o
   5   8   7       57.85       58.29      1.88 o
   6   8   7        1.72        1.16      0.80 o
   7   8   7        4.30        4.13      0.94 o
   8   8   7        0.32        2.18      0.87 o
 -10   9   7        2.32        3.25      1.56 o
  -9   9   7        4.86        5.83      0.91 o
  -8   9   7        0.38       -0.67      0.67 o
  -7   9   7        0.82        2.27      1.00 o
  -6   9   7        0.77        0.51      1.39 o
  -5   9   7        0.92       -0.72      0.83 o
  -4   9   7        9.81        7.53      1.00 o
  -3   9   7        4.78        5.30      0.85 o
  -2   9   7       52.54       47.42      1.24 o
  -1   9   7        0.05       -0.54      0.54 o
   0   9   7        0.03       -0.11      0.51 o
   1   9   7        5.29        7.37      0.69 o
   2   9   7        1.69        1.84      0.62 o
   3   9   7        0.18       -0.01      0.62 o
   4   9   7        3.44        4.18      0.83 o
   5   9   7        0.35       -0.18      1.00 o
   6   9   7        4.23        4.33      1.42 o
   7   9   7        3.14        3.59      0.98 o
  -9  10   7        3.78        4.13      1.27 o
  -8  10   7        0.38        0.67      1.18 o
  -7  10   7        3.87        3.06      1.97 o
  -6  10   7       11.40       14.98      1.29 o
  -5  10   7        1.29        1.43      0.92 o
  -4  10   7        0.21       -0.33      0.83 o
  -3  10   7       12.44       13.44      1.00 o
  -2  10   7        1.06        1.32      0.72 o
  -1  10   7       14.63       14.56      0.88 o
   0  10   7        1.46        0.82      0.55 o
   1  10   7        2.17        3.45      0.64 o
   2  10   7        6.25        4.42      1.49 o
   3  10   7        0.45       -0.19      0.64 o
   4  10   7        0.67       -0.51      0.64 o
   5  10   7        0.01       -0.14      0.70 o
  -6  11   7        3.86        4.35      2.83 o
  -5  11   7       16.25       18.18      1.77 o
  -4  11   7        1.96        2.63      1.30 o
  -3  11   7        7.46        7.69      1.36 o
  -2  11   7        3.71        1.48      1.48 o
  -1  11   7        0.02        0.11      0.72 o
   0  11   7        2.35        4.04      0.85 o
   1  11   7        0.70        1.53      0.94 o
   2  11   7        0.14        0.24      0.89 o
   3  11   7        1.19        1.02      0.94 o
 -14   0   8        0.39       -0.67      1.18 o
 -13   0   8      182.37      188.00      4.56 o
 -12   0   8      236.33      255.29      5.42 o
 -11   0   8        9.71       11.16      1.36 o
 -10   0   8        7.79        9.36      1.18 o
  -9   0   8       16.35       14.31      2.10 o
  -8   0   8        0.31       -0.18      0.63 o
  -7   0   8        6.61       10.08      1.60 o
  -6   0   8      318.91      321.40      6.34 o
  -5   0   8      561.72      588.20      9.84 o
  -4   0   8      284.34      281.55      5.12 o
  -3   0   8      137.01      122.71      4.19 o
  -2   0   8      172.53      160.23      4.19 o
  -1   0   8       15.89       14.09      0.71 o
   0   0   8      202.78      243.16      3.50 o
   1   0   8        4.67        5.60      0.46 o
   2   0   8      293.16      241.69      4.56 o
   3   0   8      126.78      123.59      2.16 o
   4   0   8        3.22        8.33      0.86 o
   5   0   8        5.21        3.14      0.74 o
   6   0   8        0.33       -0.12      0.52 o
   7   0   8       24.69       21.70      1.22 o
   8   0   8       49.50       44.75      1.73 o
   9   0   8       13.24       15.53      1.22 o
  10   0   8       40.93       57.19      2.96 o
  11   0   8        6.20        6.16      1.48 o
 -14   1   8        6.22        9.05      1.35 o
 -13   1   8        3.22        3.38      0.84 o
 -12   1   8      100.95      108.69      2.30 o
 -11   1   8       10.83       13.41      0.88 o
 -10   1   8       27.24       31.01      1.07 o
  -9   1   8        0.73        0.36      0.60 o
  -8   1   8       88.21       82.30      2.60 o
  -7   1   8       38.49       35.46      0.88 o
  -6   1   8      181.34      221.71      2.60 o
  -5   1   8       62.12       62.18      1.15 o
  -4   1   8       13.07        9.06      0.59 o
  -3   1   8       84.72       82.72      1.59 o
  -2   1   8       16.59       15.03      0.49 o
  -1   1   8      224.12      247.56      2.77 o
   0   1   8       27.10       32.58      0.67 o
   1   1   8      130.04      144.29      1.82 o
   2   1   8       15.49       16.29      0.56 o
   3   1   8        2.51        4.18      0.51 o
   4   1   8       35.58       30.29      0.74 o
   5   1   8       22.85       19.38      0.71 o
   6   1   8      140.53      131.53      1.92 o
   7   1   8       10.28       10.42      0.64 o
   8   1   8        5.06        4.61      0.71 o
   9   1   8        1.88        1.07      0.57 o
  10   1   8        2.51        1.94      1.21 o
  11   1   8        0.15       -0.87      0.87 o
 -14   2   8        0.13       -0.28      0.79 o
 -13   2   8       12.94       13.85      1.09 o
 -12   2   8       52.25       55.56      1.49 o
 -11   2   8       18.21       17.47      0.94 o
 -10   2   8       26.72       24.92      1.01 o
  -9   2   8        1.09        0.75      0.51 o
  -8   2   8       26.86       24.05      0.90 o
  -7   2   8      158.83      151.62      1.93 o
  -6   2   8       25.69       26.08      0.69 o
  -5   2   8       17.87       21.80      0.74 o
  -4   2   8       53.16       58.43      1.31 o
  -3   2   8        0.19        1.36      0.42 o
  -2   2   8        1.01       -0.18      0.30 o
  -1   2   8       28.37       25.94      0.68 o
   0   2   8        6.14        2.65      0.35 o
   1   2   8        0.47        0.80      0.34 o
   2   2   8       67.03       68.48      1.04 o
   3   2   8       33.12       29.57      0.90 o
   4   2   8       16.12       18.37      0.67 o
   5   2   8       35.84       31.60      0.85 o
   6   2   8       16.18       11.26      0.74 o
   7   2   8       99.91       92.67      1.79 o
   8   2   8        1.65        0.02      0.51 o
   9   2   8        0.01       -0.25      0.57 o
  10   2   8        9.47        9.65      0.94 o
  11   2   8        0.07        0.08      0.71 o
 -14   3   8        1.30        0.09      0.81 o
 -13   3   8        2.33        1.37      0.81 o
 -12   3   8        9.98        7.07      0.83 o
 -11   3   8        6.33        5.04      0.71 o
 -10   3   8        0.50        0.41      0.71 o
  -9   3   8        2.92        4.01      0.67 o
  -8   3   8        0.00       -0.18      0.43 o
  -7   3   8       36.73       36.91      1.04 o
  -6   3   8        0.00       -0.37      0.37 o
  -5   3   8       72.07       82.54      1.43 o
  -4   3   8       93.76       94.78      1.57 o
  -3   3   8      317.24      341.46      3.87 o
  -2   3   8       26.80       29.17      0.95 o
  -1   3   8      328.27      363.66      3.60 o
   0   3   8        0.10       -0.27      0.28 o
   1   3   8       67.05       56.62      0.98 o
   2   3   8       24.44       27.62      0.70 o
   3   3   8       52.95       52.16      1.07 o
   4   3   8      233.50      232.75      3.24 o
   5   3   8       78.88       74.59      1.60 o
   6   3   8       57.45       52.53      1.27 o
   7   3   8       11.42       10.95      0.74 o
   8   3   8        6.75        5.88      0.66 o
   9   3   8        4.01        6.00      0.83 o
  10   3   8        8.50        9.62      1.22 o
  11   3   8        0.01       -1.23      1.23 o
 -14   4   8        0.12       -1.14      1.14 o
 -13   4   8        0.53       -0.49      0.70 o
 -12   4   8        0.01       -0.64      0.64 o
 -11   4   8        5.99        2.81      0.64 o
 -10   4   8       20.71       21.73      0.99 o
  -9   4   8       14.66       15.23      0.75 o
  -8   4   8       21.24       21.72      0.83 o
  -7   4   8       45.55       43.73      1.03 o
  -6   4   8       65.86       55.29      1.07 o
  -5   4   8        0.38       -0.06      0.41 o
  -4   4   8       25.37       22.21      0.90 o
  -3   4   8       15.69       11.04      0.59 o
  -2   4   8       47.22       45.37      1.05 o
  -1   4   8       11.64       15.82      0.92 o
   0   4   8       54.71       52.85      0.95 o
   1   4   8       82.85       73.51      1.26 o
   2   4   8      463.67      432.03      4.64 o
   3   4   8       12.11       10.67      0.72 o
   4   4   8       51.51       53.41      1.66 o
   5   4   8       78.89       72.20      1.88 o
   6   4   8       47.75       43.70      1.55 o
   7   4   8        1.10        0.97      0.65 o
   8   4   8       33.06       31.09      1.45 o
   9   4   8       33.43       34.23      1.55 o
  10   4   8        0.30       -0.02      1.60 o
 -13   5   8        0.33        0.68      0.74 o
 -12   5   8        2.84        2.10      0.68 o
 -11   5   8        0.01       -0.46      0.60 o
 -10   5   8        2.39        1.11      0.70 o
  -9   5   8       22.54       21.13      0.84 o
  -8   5   8        7.33        9.02      0.83 o
  -7   5   8        1.03        1.14      0.45 o
  -6   5   8       70.62       66.72      1.25 o
  -5   5   8       13.30       13.34      0.62 o
  -4   5   8       81.86       78.26      2.03 o
  -3   5   8       75.28       84.81      1.30 o
  -2   5   8        0.09        0.41      0.37 o
  -1   5   8      122.75      126.09      1.89 o
   0   5   8       42.73       50.10      1.28 o
   1   5   8      748.48      731.91      8.60 o
   2   5   8       72.45       63.88      1.50 o
   3   5   8        6.89        7.91      0.72 o
   4   5   8      160.12      161.08      3.03 o
   5   5   8       78.40       79.34      2.03 o
   6   5   8        2.33        1.27      0.68 o
   7   5   8        9.72        9.58      1.27 o
   8   5   8        2.06        1.78      0.78 o
   9   5   8        5.21        5.25      0.98 o
  10   5   8        0.05       -0.49      0.83 o
 -13   6   8        0.37        1.10      0.95 o
 -12   6   8        3.24        2.21      0.74 o
 -11   6   8        0.12        0.96      1.06 o
 -10   6   8       19.62       20.15      0.88 o
  -9   6   8        0.13       -0.51      0.51 o
  -8   6   8        3.08        2.04      0.53 o
  -7   6   8       10.15        9.91      0.66 o
  -6   6   8        5.76        6.38      0.86 o
  -5   6   8        2.90        3.44      0.55 o
  -4   6   8       20.25       16.01      0.66 o
  -3   6   8       40.43       31.84      0.88 o
  -2   6   8       67.35       68.81      1.35 o
  -1   6   8        4.57        3.52      0.60 o
   0   6   8       15.24       18.20      0.94 o
   1   6   8      282.17      251.68      3.59 o
   2   6   8      105.10      121.13      2.20 o
   3   6   8      424.73      403.83      5.22 o
   4   6   8        0.37       -0.75      0.75 o
   5   6   8        6.76        4.63      0.83 o
   6   6   8        1.79        1.74      0.75 o
   7   6   8        0.06       -0.84      0.84 o
   8   6   8       14.59       19.35      1.27 o
   9   6   8        0.00        0.39      0.89 o
 -12   7   8        0.36       -0.44      0.94 o
 -11   7   8        0.02        0.29      0.69 o
 -10   7   8        9.18       10.86      0.82 o
  -9   7   8       19.96       17.93      1.14 o
  -8   7   8       22.14       21.45      0.89 o
  -7   7   8        0.07        0.08      0.50 o
  -6   7   8        5.01        3.39      0.53 o
  -5   7   8        2.82        4.37      0.55 o
  -4   7   8      116.67       95.02      1.67 o
  -3   7   8        0.11       -0.47      0.51 o
  -2   7   8        1.62       -0.17      0.45 o
  -1   7   8        0.60       -0.03      0.48 o
   0   7   8       64.45       62.40      1.53 o
   1   7   8        2.34        2.87      0.64 o
   2   7   8      102.73      114.39      2.20 o
   3   7   8       99.33       89.12      1.95 o
   4   7   8       16.60       17.43      1.18 o
   5   7   8        0.19       -0.18      0.68 o
   6   7   8        0.08       -0.28      0.65 o
   7   7   8        1.34        0.39      0.72 o
   8   7   8       13.55       14.33      1.27 o
 -11   8   8        0.86        0.12      0.95 o
 -10   8   8        0.64        0.51      0.81 o
  -9   8   8       12.35       14.46      1.08 o
  -8   8   8        1.92        3.64      0.64 o
  -7   8   8       10.67        9.64      0.75 o
  -6   8   8        3.80        4.74      0.73 o
  -5   8   8        0.13        0.49      0.61 o
  -4   8   8        3.58        1.80      0.54 o
  -3   8   8        8.85        6.06      0.60 o
  -2   8   8        5.54        3.45      0.62 o
  -1   8   8        2.78        1.49      0.54 o
   0   8   8       15.85       14.45      0.81 o
   1   8   8        0.08        0.21      0.52 o
   2   8   8        5.14        4.84      1.03 o
   3   8   8       16.47       16.34      1.02 o
   4   8   8       12.30       11.71      1.08 o
   5   8   8        1.14        1.29      0.86 o
   6   8   8        3.99        3.54      0.87 o
   7   8   8        0.29        0.92      0.83 o
 -10   9   8       14.98       20.51      1.44 o
  -9   9   8        0.48        0.61      1.48 o
  -8   9   8        3.20        2.59      1.08 o
  -7   9   8       13.47       15.47      1.29 o
  -6   9   8        2.18        1.92      0.83 o
  -5   9   8       11.48       11.11      1.12 o
  -4   9   8        0.00       -0.62      0.62 o
  -3   9   8        9.60        9.31      1.12 o
  -2   9   8        0.92        1.66      0.60 o
  -1   9   8        0.00        0.11      0.55 o
   0   9   8        9.84       10.71      0.76 o
   1   9   8        0.08        0.38      0.58 o
   2   9   8       11.11       11.99      0.79 o
   3   9   8       27.47       29.66      1.12 o
   4   9   8        1.01        0.21      0.72 o
   5   9   8        2.85        2.12      0.83 o
   6   9   8        0.57        1.30      0.83 o
  -8  10   8        8.69       12.24      1.59 o
  -7  10   8        1.61        1.36      1.30 o
  -6  10   8        9.50       11.06      1.54 o
  -5  10   8        0.00        0.11      0.92 o
  -4  10   8       12.83       13.74      2.02 o
  -3  10   8        5.95        6.87      0.94 o
  -2  10   8        0.01        0.14      0.62 o
  -1  10   8        2.00        1.37      0.67 o
   0  10   8        5.14        5.23      0.75 o
   1  10   8        0.37       -0.28      0.62 o
   2  10   8        0.48       -0.01      0.62 o
   3  10   8        9.05        9.08      0.94 o
   4  10   8        2.73        4.15      0.87 o
  -5  11   8        0.49        1.39      1.36 o
  -4  11   8        4.90        6.66      1.97 o
  -3  11   8        0.06        1.40      3.57 o
  -2  11   8        1.25       -0.29      0.87 o
  -1  11   8        5.22        6.10      1.09 o
   0  11   8        4.05        3.89      1.00 o
   1  11   8       15.25       20.05      1.22 o
   2  11   8        0.00       -0.15      0.75 o
 -14   1   9       36.74       36.78      1.70 o
 -13   1   9        0.00        0.93      0.93 o
 -12   1   9        3.55        4.12      1.09 o
 -11   1   9       62.35       64.94      1.61 o
 -10   1   9        3.90        5.80      0.64 o
  -9   1   9        2.00        1.21      0.58 o
  -8   1   9       33.22       42.92      1.19 o
  -7   1   9       23.78       24.23      0.88 o
  -6   1   9       69.71       81.77      3.30 o
  -5   1   9       36.13       33.11      1.30 o
  -4   1   9       84.84       84.86      1.81 o
  -3   1   9       34.34       38.57      1.15 o
  -2   1   9      105.72      110.70      1.43 o
  -1   1   9       47.82       35.68      0.83 o
   0   1   9      196.45      211.62      2.31 o
   1   1   9       32.53       35.91      0.85 o
   2   1   9        2.65        0.80      0.31 o
   3   1   9        4.66        1.82      0.33 o
   4   1   9      205.75      176.43      2.26 o
   5   1   9       80.11       65.39      1.28 o
   6   1   9        1.67        1.36      0.49 o
   7   1   9        0.64        0.41      0.57 o
   8   1   9        5.11        5.49      0.75 o
   9   1   9        5.85        8.69      0.89 o
  10   1   9       40.11       46.27      2.00 o
 -14   2   9       14.68       14.67      1.19 o
 -13   2   9        0.06        1.36      0.84 o
 -12   2   9       23.14       20.73      1.06 o
 -11   2   9       23.31       23.16      1.04 o
 -10   2   9        0.27       -0.51      0.51 o
  -9   2   9       12.15       14.75      0.88 o
  -8   2   9       29.70       26.94      1.24 o
  -7   2   9       82.92       90.39      1.38 o
  -6   2   9       23.72       22.49      0.82 o
  -5   2   9       31.83       31.90      1.13 o
  -4   2   9        0.10       -0.28      0.45 o
  -3   2   9       80.52       73.32      1.46 o
  -2   2   9        1.94        1.80      0.39 o
  -1   2   9      109.06      107.66      1.47 o
   0   2   9      304.36      283.86      3.24 o
   1   2   9      201.99      191.68      2.17 o
   2   2   9        0.07       -0.35      0.35 o
   3   2   9        6.60        6.79      0.45 o
   4   2   9       28.48       22.53      0.78 o
   5   2   9        5.57        7.68      0.69 o
   6   2   9        2.67        1.17      0.53 o
   7   2   9        0.89        0.92      0.56 o
   8   2   9       63.74       69.15      1.83 o
   9   2   9        0.42       -0.19      0.61 o
  10   2   9        0.01        0.90      0.71 o
 -14   3   9       12.21       11.82      1.06 o
 -13   3   9        3.15        4.32      0.89 o
 -12   3   9        6.78        7.42      0.81 o
 -11   3   9       14.74       13.36      0.90 o
 -10   3   9       23.09       20.52      0.94 o
  -9   3   9        7.93        6.84      0.78 o
  -8   3   9       23.01       19.78      0.80 o
  -7   3   9        9.24       11.06      0.70 o
  -6   3   9        0.82        0.65      0.45 o
  -5   3   9        0.68        3.14      0.45 o
  -4   3   9       17.98       17.95      1.97 o
  -3   3   9      111.37      110.31      1.76 o
  -2   3   9       46.80       48.56      1.40 o
  -1   3   9      862.59      813.54      7.50 o
   0   3   9      229.78      237.95      2.60 o
   1   3   9        0.11        0.46      0.49 o
   2   3   9       19.34       19.35      0.75 o
   3   3   9       28.80       32.84      0.87 o
   4   3   9      113.56      118.34      2.00 o
   5   3   9      177.77      171.18      2.59 o
   6   3   9       34.69       30.25      1.74 o
   7   3   9        1.48        1.64      0.60 o
   8   3   9        0.04       -0.63      0.63 o
   9   3   9        0.13       -0.37      0.87 o
  10   3   9        6.43        7.06      1.73 o
 -13   4   9        9.19        8.83      0.98 o
 -12   4   9        1.17        0.30      0.66 o
 -11   4   9        2.98        2.16      0.67 o
 -10   4   9        2.06        2.18      0.82 o
  -9   4   9       26.65       24.79      0.97 o
  -8   4   9       25.59       23.49      0.83 o
  -7   4   9        0.71        0.59      0.47 o
  -6   4   9       11.19       13.15      0.76 o
  -5   4   9       82.80       74.97      1.47 o
  -4   4   9        0.96        0.02      0.45 o
  -3   4   9        0.36       -0.20      0.41 o
  -2   4   9        1.69        0.57      0.41 o
  -1   4   9        3.14        3.43      0.49 o
   0   4   9       21.46       24.39      0.89 o
   1   4   9      226.79      216.78      3.19 o
   2   4   9       51.11       42.95      1.25 o
   3   4   9       59.57       55.43      1.41 o
   4   4   9       61.84       51.53      2.21 o
   5   4   9        2.72        2.71      0.75 o
   6   4   9        0.56       -0.43      0.65 o
   7   4   9       30.86       34.42      1.50 o
   8   4   9        6.53        2.63      1.24 o
   9   4   9        0.29        0.14      0.78 o
 -13   5   9        0.10       -0.75      0.75 o
 -12   5   9        0.48       -0.67      0.67 o
 -11   5   9        6.73        5.21      0.75 o
 -10   5   9       18.73       17.81      0.94 o
  -9   5   9        2.41        1.88      0.54 o
  -8   5   9        2.15        0.92      0.51 o
  -7   5   9        6.92        6.92      0.60 o
  -6   5   9       86.30       75.11      1.37 o
  -5   5   9      113.18      108.01      1.84 o
  -4   5   9       16.70       19.08      0.87 o
  -3   5   9        9.27       13.11      0.61 o
  -2   5   9        6.16        4.34      0.50 o
  -1   5   9       39.85       39.06      1.32 o
   0   5   9        4.00        4.17      0.67 o
   1   5   9      364.76      357.54      4.76 o
   2   5   9      199.51      205.58      3.13 o
   3   5   9        7.44        5.81      0.75 o
   4   5   9        0.04       -0.61      0.61 o
   5   5   9        0.32       -0.47      0.65 o
   6   5   9        1.54        1.15      0.75 o
   7   5   9        5.65        3.82      0.83 o
   8   5   9        3.34        2.60      0.89 o
   9   5   9        3.60        5.59      0.98 o
 -12   6   9        0.23        0.04      0.68 o
 -11   6   9        1.45        1.88      0.80 o
 -10   6   9        0.85        1.69      0.63 o
  -9   6   9        1.20        0.66      0.56 o
  -8   6   9       12.26        9.35      0.67 o
  -7   6   9        0.78       -0.23      0.47 o
  -6   6   9       45.14       43.34      1.06 o
  -5   6   9       11.93        8.40      0.79 o
  -4   6   9        0.30        1.12      0.50 o
  -3   6   9        6.50        1.97      0.51 o
  -2   6   9        0.27       -0.13      0.48 o
  -1   6   9       10.51       13.09      0.83 o
   0   6   9       15.00       14.58      0.85 o
   1   6   9       45.65       48.57      1.60 o
   2   6   9      222.83      219.72      3.35 o
   3   6   9       12.38       14.93      1.03 o
   4   6   9        0.81       -0.61      0.68 o
   5   6   9        5.17        5.95      0.87 o
   6   6   9        1.60       -0.11      0.72 o
   7   6   9       13.89       16.44      1.32 o
   8   6   9        6.09        6.10      1.01 o
 -11   7   9        2.17        3.24      0.78 o
 -10   7   9        0.01        0.80      0.63 o
  -9   7   9       24.38       26.08      1.02 o
  -8   7   9        1.57        0.82      0.57 o
  -7   7   9        1.26        1.08      0.54 o
  -6   7   9       29.74       25.21      0.90 o
  -5   7   9       13.57       13.10      0.81 o
  -4   7   9        3.63        2.07      0.67 o
  -3   7   9        8.42        7.12      0.74 o
  -2   7   9        0.00       -0.43      0.43 o
  -1   7   9        0.06        0.01      0.48 o
   0   7   9        5.66        5.35      0.72 o
   1   7   9       32.34       34.23      1.28 o
   2   7   9      129.19      133.76      2.48 o
   3   7   9        4.52        4.50      0.87 o
   4   7   9        6.34        6.12      0.89 o
   5   7   9        3.01        2.04      1.18 o
   6   7   9        0.03       -0.51      0.68 o
   7   7   9       13.04       15.46      1.44 o
 -10   8   9       17.95       22.05      1.72 o
  -9   8   9        2.01        2.20      0.75 o
  -8   8   9       18.88       19.61      0.93 o
  -7   8   9        1.24       -0.14      0.60 o
  -6   8   9        4.67        3.82      0.70 o
  -5   8   9        5.65        4.35      0.75 o
  -4   8   9        5.69        4.33      0.60 o
  -3   8   9       33.94       32.54      1.16 o
  -2   8   9        5.64        4.32      0.67 o
  -1   8   9       31.75       27.47      1.09 o
   0   8   9        0.23        1.28      0.59 o
   1   8   9       50.95       49.05      1.50 o
   2   8   9       23.19       21.22      1.10 o
   3   8   9        4.62        5.20      0.94 o
   4   8   9        0.05        0.04      0.72 o
   5   8   9        0.63       -0.30      0.75 o
   6   8   9        1.02        0.51      0.98 o
  -9   9   9        2.31       -0.04      1.18 o
  -8   9   9        0.08       -0.67      1.18 o
  -7   9   9        5.53        6.64      1.34 o
  -6   9   9        2.24        1.07      0.83 o
  -5   9   9        0.05       -0.82      0.85 o
  -4   9   9       10.83        7.27      0.92 o
  -3   9   9        3.09        4.10      0.83 o
  -2   9   9        2.06        2.86      0.68 o
  -1   9   9       16.89       19.25      1.00 o
   0   9   9       54.99       57.93      1.75 o
   1   9   9       10.27       10.46      0.83 o
   2   9   9        7.66        8.53      0.81 o
   3   9   9        0.78        0.18      0.74 o
   4   9   9        0.09       -0.41      0.83 o
   5   9   9        0.05        0.32      0.83 o
  -7  10   9        1.52        1.66      1.18 o
  -6  10   9        2.19        3.77      1.36 o
  -5  10   9        0.35        0.44      1.12 o
  -4  10   9        7.59        7.87      1.47 o
  -3  10   9        1.50        1.02      1.03 o
  -2  10   9        0.10       -0.79      0.79 o
  -1  10   9        3.93        2.80      0.75 o
   0  10   9        9.49        8.78      0.86 o
   1  10   9       10.29       10.29      0.87 o
   2  10   9       10.62       13.25      0.94 o
   3  10   9        0.13        0.67      0.75 o
  -4  11   9        2.52        3.36      1.36 o
  -3  11   9        0.00        1.94      1.04 o
  -2  11   9        0.23        0.95      0.98 o
  -1  11   9        0.49       -0.75      0.75 o
   0  11   9        0.24       -0.37      0.77 o
 -14   0  10       47.39       43.37      2.37 o
 -13   0  10       29.74       37.03      2.86 o
 -12   0  10        0.17        0.34      1.48 o
 -11   0  10       19.19       20.75      1.97 o
 -10   0  10        0.06       -0.82      0.82 o
  -9   0  10        0.00       -0.77      0.77 o
  -8   0  10        2.18        2.12      0.82 o
  -7   0  10        2.26        0.49      1.23 o
  -6   0  10       24.94       35.25      2.71 o
  -5   0  10       24.14       29.09      2.71 o
  -4   0  10       62.79       64.48      2.59 o
  -3   0  10       12.88       19.54      1.18 o
  -2   0  10      811.85      785.93     43.75 o
  -1   0  10      139.16      131.54      2.37 o
   0   0  10      165.74      161.70      2.74 o
   1   0  10       13.01       11.44      1.08 o
   2   0  10       44.77       36.00      1.18 o
   3   0  10       23.83       22.64      1.00 o
   4   0  10      216.38      185.83      3.94 o
   5   0  10      158.53      151.38      3.40 o
   6   0  10       47.84       38.73      1.65 o
   7   0  10        9.47        8.01      1.05 o
   8   0  10       26.85       33.77      2.22 o
   9   0  10        5.88       15.28      1.73 o
 -14   1  10        0.14        0.76      0.85 o
 -13   1  10       11.90       13.17      1.01 o
 -12   1  10        2.53        5.13      0.83 o
 -11   1  10        2.16        1.87      1.00 o
 -10   1  10       10.95       10.58      1.03 o
  -9   1  10        0.47        0.86      0.58 o
  -8   1  10        5.17        6.62      0.77 o
  -7   1  10       42.18       41.12      2.17 o
  -6   1  10       39.45       31.88      2.10 o
  -5   1  10        3.38        1.84      0.65 o
  -4   1  10        9.10       12.12      0.87 o
  -3   1  10      160.06      156.04      4.24 o
  -2   1  10       13.60       12.64      0.59 o
  -1   1  10       73.95       63.74      1.19 o
   0   1  10        0.20        0.33      0.39 o
   1   1  10        3.28       -0.04      0.64 o
   2   1  10        5.12        3.07      0.39 o
   3   1  10       40.23       37.98      0.96 o
   4   1  10       42.12       34.08      0.96 o
   5   1  10        1.67        1.03      0.48 o
   6   1  10        0.23        0.67      0.61 o
   7   1  10        0.03        0.26      0.93 o
   8   1  10        4.12        5.60      0.80 o
   9   1  10        1.57        0.99      0.93 o
 -14   2  10       10.28        9.45      1.35 o
 -13   2  10        0.37        1.15      0.77 o
 -12   2  10        0.06       -0.24      0.65 o
 -11   2  10        0.64       -0.12      0.73 o
 -10   2  10        1.55        0.00      0.60 o
  -9   2  10       15.85       16.07      0.88 o
  -8   2  10        3.83        4.42      0.61 o
  -7   2  10       37.23       36.33      1.21 o
  -6   2  10       10.20        8.83      0.75 o
  -5   2  10        1.08        0.75      0.54 o
  -4   2  10       31.40       25.04      1.05 o
  -3   2  10       24.35       26.05      1.10 o
  -2   2  10       14.50       16.48      0.75 o
  -1   2  10      245.50      240.44      2.68 o
   0   2  10      345.37      316.55      3.62 o
   1   2  10       34.03       34.22      0.91 o
   2   2  10        0.03       -0.48      0.48 o
   3   2  10       31.11       32.24      0.91 o
   4   2  10       39.27       36.80      1.15 o
   5   2  10        0.24       -0.47      0.47 o
   6   2  10       43.73       35.36      1.15 o
   7   2  10       16.86       21.11      1.12 o
   8   2  10        4.44        7.32      1.26 o
   9   2  10        0.96        1.23      0.75 o
 -13   3  10        0.31       -0.82      0.82 o
 -12   3  10        0.22       -0.03      0.81 o
 -11   3  10        0.42        0.19      0.63 o
 -10   3  10       24.89       26.14      1.05 o
  -9   3  10       20.33       22.99      1.25 o
  -8   3  10      119.38      132.00      2.31 o
  -7   3  10        5.12        2.80      0.62 o
  -6   3  10        3.56        1.42      0.50 o
  -5   3  10        8.33        7.07      0.70 o
  -4   3  10       55.65       57.51      1.70 o
  -3   3  10        5.62        3.05      0.55 o
  -2   3  10        0.05        0.36      0.46 o
  -1   3  10      599.29      618.77      5.93 o
   0   3  10       21.02       16.78      0.68 o
   1   3  10        7.29        8.46      0.60 o
   2   3  10        3.40        1.06      0.41 o
   3   3  10       65.54       62.99      1.40 o
   4   3  10       20.22       16.71      0.85 o
   5   3  10        7.35        5.26      0.80 o
   6   3  10       24.54       23.80      1.23 o
   7   3  10        4.10        4.76      0.83 o
   8   3  10       23.63       23.41      1.41 o
   9   3  10        4.75        8.00      1.30 o
 -13   4  10        5.40        6.00      0.88 o
 -12   4  10        2.01        2.23      0.75 o
 -11   4  10        2.85        1.54      0.70 o
 -10   4  10        8.95        9.63      0.78 o
  -9   4  10       19.74       18.89      0.96 o
  -8   4  10        1.62        1.64      0.58 o
  -7   4  10        1.82        1.32      0.55 o
  -6   4  10        0.40       -0.46      0.46 o
  -5   4  10        2.15        4.08      0.72 o
  -4   4  10       13.41       15.98      1.44 o
  -3   4  10        4.62        2.44      0.59 o
  -2   4  10       65.64       68.73      1.40 o
  -1   4  10       11.58        8.63      0.71 o
   0   4  10      135.57      145.91      4.27 o
   1   4  10       97.92       86.88      1.78 o
   2   4  10        2.56        1.59      0.60 o
   3   4  10       10.69       11.62      0.87 o
   4   4  10        1.21        1.21      0.68 o
   5   4  10        4.16        4.79      0.80 o
   6   4  10       11.41       14.04      1.12 o
   7   4  10        5.97        5.44      0.98 o
   8   4  10        1.93        0.90      0.83 o
   9   4  10        7.42        6.66      1.73 o
 -12   5  10        8.01        7.96      1.22 o
 -11   5  10        7.03        8.93      0.86 o
 -10   5  10        0.39       -0.40      0.64 o
  -9   5  10        4.17        3.77      0.68 o
  -8   5  10        1.75        1.24      0.55 o
  -7   5  10        3.49        4.15      0.67 o
  -6   5  10       46.56       38.46      1.18 o
  -5   5  10       15.76       13.03      0.78 o
  -4   5  10        0.44        0.30      0.65 o
  -3   5  10        0.89        1.59      0.54 o
  -2   5  10      105.14      113.91      2.17 o
  -1   5  10       29.63       37.14      1.28 o
   0   5  10       46.79       45.47      1.57 o
   1   5  10       17.13       14.54      0.96 o
   2   5  10       88.67       81.08      1.96 o
   3   5  10        5.10        4.40      0.80 o
   4   5  10        0.00       -0.57      0.72 o
   5   5  10        0.39       -0.37      0.68 o
   6   5  10        1.98        0.35      0.75 o
   7   5  10        0.49        0.63      0.80 o
   8   5  10        9.93        9.50      1.12 o
 -12   6  10        5.94        8.08      1.05 o
 -11   6  10        0.21       -0.68      0.68 o
 -10   6  10       15.59       16.64      0.97 o
  -9   6  10        3.40        2.59      0.72 o
  -8   6  10        6.23        6.06      0.66 o
  -7   6  10       12.84       10.46      0.70 o
  -6   6  10        1.32        1.58      0.61 o
  -5   6  10       18.94       16.34      0.96 o
  -4   6  10       47.41       41.21      1.56 o
  -3   6  10        8.73        9.39      0.91 o
  -2   6  10        0.06        0.30      0.58 o
  -1   6  10       16.07       19.00      0.97 o
   0   6  10        1.08        0.90      0.75 o
   1   6  10        3.72        4.68      0.72 o
   2   6  10       11.81       12.50      0.85 o
   3   6  10        2.66        1.41      0.68 o
   4   6  10        0.32        0.13      0.68 o
   5   6  10       17.38       19.50      1.27 o
   6   6  10        0.07       -0.62      0.75 o
   7   6  10        3.50        4.41      0.98 o
 -11   7  10       10.81       10.27      1.39 o
 -10   7  10        0.65        0.90      0.79 o
  -9   7  10       14.29       17.10      0.92 o
  -8   7  10        2.75        1.91      0.57 o
  -7   7  10       16.18       14.33      0.79 o
  -6   7  10        0.31       -0.39      0.70 o
  -5   7  10        4.58        7.45      0.98 o
  -4   7  10        0.17        0.55      0.75 o
  -3   7  10        4.83        4.26      0.77 o
  -2   7  10       18.69       17.94      0.89 o
  -1   7  10        1.50       -0.12      0.71 o
   0   7  10       96.26       95.15      2.05 o
   1   7  10        1.80        1.90      0.72 o
   2   7  10       24.47       29.99      1.25 o
   3   7  10       18.53       17.60      2.00 o
   4   7  10        0.21       -0.15      0.73 o
   5   7  10        4.89        6.92      1.40 o
   6   7  10        0.38        1.09      0.87 o
 -10   8  10        0.56        1.47      0.79 o
  -9   8  10        0.02       -0.49      0.89 o
  -8   8  10        8.24       11.76      1.02 o
  -7   8  10        0.03       -0.58      0.58 o
  -6   8  10        1.05        0.53      0.62 o
  -5   8  10        3.41        2.67      0.94 o
  -4   8  10       16.29       11.02      1.00 o
  -3   8  10        1.46       -0.13      0.61 o
  -2   8  10        0.08       -0.94      0.94 o
  -1   8  10       59.28       59.62      1.50 o
   0   8  10        0.13        1.13      0.65 o
   1   8  10       16.89       19.23      1.10 o
   2   8  10        0.76       -0.36      0.64 o
   3   8  10        0.53        0.75      0.83 o
   4   8  10        0.17       -0.68      0.68 o
   5   8  10        0.90        0.63      0.83 o
  -8   9  10        6.40        8.50      1.27 o
  -7   9  10        2.16        2.61      1.04 o
  -6   9  10        0.09        0.61      0.70 o
  -5   9  10        0.05       -0.66      0.83 o
  -4   9  10        0.36       -0.70      0.70 o
  -3   9  10        0.00       -0.70      0.70 o
  -2   9  10       11.61       11.75      0.87 o
  -1   9  10        0.01        0.67      0.68 o
   0   9  10       33.78       44.44      1.37 o
   1   9  10        3.99        7.08      0.79 o
   2   9  10        1.47        0.67      0.72 o
   3   9  10        0.39       -0.39      0.80 o
   4   9  10        1.36        1.12      0.89 o
  -6  10  10        0.09       -1.01      1.01 o
  -5  10  10        0.08       -1.23      1.23 o
  -4  10  10        5.12        8.79      1.54 o
  -3  10  10        4.64        5.39      1.08 o
  -2  10  10        1.08        0.69      0.85 o
  -1  10  10        3.05        4.27      1.00 o
   0  10  10        1.72        3.12      0.87 o
   1  10  10        0.31        0.11      0.67 o
 -13   1  11       12.13       13.07      1.02 o
 -12   1  11        1.82        1.65      0.75 o
 -11   1  11        0.00        0.06      0.66 o
 -10   1  11       15.23       18.52      1.64 o
  -9   1  11        1.13        1.88      0.61 o
  -8   1  11        5.41        2.52      1.12 o
  -7   1  11        7.64        8.38      1.30 o
  -6   1  11        0.02       -0.99      0.99 o
  -5   1  11       89.95       89.27      2.96 o
  -4   1  11       97.39      104.56      2.39 o
  -3   1  11      726.00      696.31     12.88 o
  -2   1  11      185.24      199.56      2.88 o
  -1   1  11       29.43       27.66      1.59 o
   0   1  11       18.55       18.45      0.84 o
   1   1  11       28.11       28.91      0.83 o
   2   1  11       53.43       44.71      1.00 o
   3   1  11      139.53      118.82      1.84 o
   4   1  11       37.44       32.61      0.98 o
   5   1  11        0.13        0.25      0.57 o
   6   1  11       19.03       19.76      1.08 o
   7   1  11        4.34        4.90      0.75 o
   8   1  11       11.26       15.72      1.04 o
 -13   2  11        0.00        0.83      0.76 o
 -12   2  11        0.05       -0.56      0.67 o
 -11   2  11        0.01       -0.64      0.64 o
 -10   2  11        1.21        1.03      0.60 o
  -9   2  11        2.71        4.46      0.74 o
  -8   2  11       10.36       15.78      0.97 o
  -7   2  11       12.78       11.02      1.14 o
  -6   2  11        3.49        3.04      0.85 o
  -5   2  11        0.43        0.65      0.58 o
  -4   2  11      248.00      241.62      3.59 o
  -3   2  11       42.64       43.04      1.31 o
  -2   2  11      146.18      161.38      2.35 o
  -1   2  11      151.03      144.16      1.91 o
   0   2  11       20.97       18.95      0.75 o
   1   2  11        0.20       -0.41      0.41 o
   2   2  11       10.23       14.04      0.63 o
   3   2  11       76.81       75.86      1.57 o
   4   2  11        1.64        0.43      0.52 o
   5   2  11        9.24        8.88      0.78 o
   6   2  11        7.81        8.13      0.77 o
   7   2  11        2.55        7.87      0.89 o
   8   2  11        4.48        4.54      1.05 o
 -13   3  11        0.12       -0.35      0.84 o
 -12   3  11        1.17       -0.38      0.70 o
 -11   3  11        0.05       -0.64      0.80 o
 -10   3  11        6.23        7.56      0.78 o
  -9   3  11       17.16       19.07      0.94 o
  -8   3  11       35.11       29.29      1.27 o
  -7   3  11        4.00        4.02      0.94 o
  -6   3  11        1.26        1.01      0.42 o
  -5   3  11        3.74        3.72      0.70 o
  -4   3  11        3.68        5.82      0.85 o
  -3   3  11       10.79       14.79      0.89 o
  -2   3  11       74.09       75.89      1.51 o
  -1   3  11      111.57       99.12      1.52 o
   0   3  11        8.21        3.51      0.49 o
   1   3  11      114.49      102.76      1.99 o
   2   3  11       10.30        9.89      0.75 o
   3   3  11        0.07       -0.51      0.61 o
   4   3  11        0.58        0.79      0.61 o
   5   3  11        2.41        4.86      0.83 o
   6   3  11        4.97        6.43      0.98 o
   7   3  11        8.07       15.40      1.31 o
   8   3  11        9.43       12.20      1.39 o
 -12   4  11        8.16        7.19      0.91 o
 -11   4  11        0.48        0.06      0.70 o
 -10   4  11        3.81        4.07      0.71 o
  -9   4  11       21.79       18.22      1.11 o
  -8   4  11        9.56       10.55      0.92 o
  -7   4  11        3.86        2.16      0.62 o
  -6   4  11       24.05       21.89      1.35 o
  -5   4  11       22.19       16.70      0.97 o
  -4   4  11        0.57        0.49      0.65 o
  -3   4  11        0.16       -0.48      0.48 o
  -2   4  11        2.73        2.42      0.55 o
  -1   4  11       25.06       27.38      1.10 o
   0   4  11       56.27       54.47      1.47 o
   1   4  11       20.87       24.29      1.07 o
   2   4  11        3.31        4.71      0.85 o
   3   4  11        0.45        0.52      0.68 o
   4   4  11       14.77       13.86      1.04 o
   5   4  11       21.87       22.40      1.27 o
   6   4  11       25.27       25.99      1.41 o
   7   4  11        1.68        1.42      0.83 o
   8   4  11        0.21       -0.83      0.83 o
 -12   5  11        4.30        3.30      0.87 o
 -11   5  11        0.96        0.55      0.83 o
 -10   5  11        5.67        5.22      0.78 o
  -9   5  11        0.67        0.70      0.63 o
  -8   5  11       14.50       12.59      1.42 o
  -7   5  11        1.01       -0.55      0.55 o
  -6   5  11        2.84        2.25      0.65 o
  -5   5  11        1.60        0.42      0.70 o
  -4   5  11       19.37       18.28      1.18 o
  -3   5  11        1.78        3.00      2.32 o
  -2   5  11        0.22       -0.40      0.78 o
  -1   5  11       15.68       15.73      0.95 o
   0   5  11       11.45       13.51      0.87 o
   1   5  11        3.33        4.02      0.82 o
   2   5  11       35.56       36.13      1.45 o
   3   5  11       56.39       53.09      1.78 o
   4   5  11        6.07        7.83      0.98 o
   5   5  11       16.22       19.28      1.27 o
   6   5  11        1.90        0.11      0.80 o
   7   5  11        3.53        3.14      0.94 o
 -11   6  11        6.84        7.05      0.97 o
 -10   6  11        1.98        1.44      0.81 o
  -9   6  11        0.38       -0.60      0.60 o
  -8   6  11        4.45        3.72      0.75 o
  -7   6  11        9.37       10.47      0.92 o
  -6   6  11        2.76        1.51      0.66 o
  -5   6  11       19.09       18.89      1.04 o
  -4   6  11        0.07        0.62      1.05 o
  -3   6  11        2.73        1.62      0.70 o
  -2   6  11        2.04        1.75      0.64 o
  -1   6  11        0.37       -0.44      0.64 o
   0   6  11       18.40       16.76      1.00 o
   1   6  11       11.91       11.50      1.49 o
   2   6  11        4.45        3.13      0.83 o
   3   6  11        0.01       -0.67      0.68 o
   4   6  11        0.03       -0.52      0.75 o
   5   6  11        4.17        4.35      0.98 o
   6   6  11        1.25        1.17      0.89 o
 -10   7  11        3.24        3.80      1.21 o
  -9   7  11        0.35       -0.10      0.70 o
  -8   7  11        0.92        0.16      0.57 o
  -7   7  11        5.99        5.00      0.93 o
  -6   7  11       13.97       10.67      1.00 o
  -5   7  11        0.43        0.03      0.80 o
  -4   7  11        0.24       -0.51      0.80 o
  -3   7  11        7.16        6.04      0.72 o
  -2   7  11        1.50        1.85      0.72 o
  -1   7  11        8.56       11.63      1.64 o
   0   7  11       22.54       21.79      1.15 o
   1   7  11        5.98        6.97      0.85 o
   2   7  11        0.02        0.09      0.70 o
   3   7  11        0.70        0.17      0.80 o
   4   7  11        4.27        5.46      0.98 o
   5   7  11        9.90       13.19      1.27 o
  -9   8  11        2.69        4.16      1.14 o
  -8   8  11        0.18        0.01      0.77 o
  -7   8  11        0.32        0.30      0.98 o
  -6   8  11       15.49       17.09      1.35 o
  -5   8  11        4.25        2.55      1.00 o
  -4   8  11        2.85        2.17      0.92 o
  -3   8  11        2.58        1.45      0.68 o
  -2   8  11        2.27        2.35      0.69 o
  -1   8  11        7.81       10.03      0.85 o
   0   8  11       29.97       33.13      1.40 o
   1   8  11       25.54       32.04      1.33 o
   2   8  11        0.44       -0.32      0.83 o
   3   8  11        2.25        1.34      0.89 o
   4   8  11        0.00       -0.59      0.83 o
  -7   9  11        0.06        0.11      0.80 o
  -6   9  11       10.32       17.40      1.44 o
  -5   9  11        3.28        1.48      1.22 o
  -4   9  11        1.21        1.48      1.22 o
  -3   9  11        0.11        0.14      1.14 o
  -2   9  11       23.59       26.31      1.18 o
  -1   9  11        0.25       -0.34      0.68 o
   0   9  11        0.01       -0.22      0.67 o
   1   9  11        0.01       -0.02      0.66 o
   2   9  11        0.80       -0.60      0.94 o
  -3  10  11       10.88       10.39      2.56 o
  -2  10  11        0.05       -0.32      0.85 o
 -13   0  12        1.46        0.42      2.96 o
 -12   0  12        2.52        4.40      1.85 o
 -11   0  12        0.07        0.99      1.48 o
 -10   0  12        0.17       -0.94      1.48 o
  -9   0  12       37.08       41.91      3.45 o
  -8   0  12        0.25        0.99      1.73 o
  -7   0  12       13.31       15.78      2.22 o
  -6   0  12      215.40      214.95      7.15 o
  -5   0  12       55.47       58.17      3.70 o
  -4   0  12       34.90       46.34      3.45 o
  -3   0  12      571.67      592.71     10.60 o
  -2   0  12      149.09      138.89      4.85 o
  -1   0  12        8.07       10.93      1.36 o
   0   0  12        2.98        1.33      0.65 o
   1   0  12        1.30        0.77      0.61 o
   2   0  12       36.91       36.91      1.38 o
   3   0  12        5.81        5.43      0.87 o
   4   0  12       26.23       18.93      1.30 o
   5   0  12        2.13        0.12      0.70 o
   6   0  12        1.45        0.74      0.99 o
   7   0  12        2.70        2.22      1.23 o
   8   0  12        1.00       -1.48      1.48 o
 -13   1  12        0.13       -0.23      1.07 o
 -12   1  12        3.51        5.06      0.84 o
 -11   1  12        0.05        1.00      0.68 o
 -10   1  12       26.07       29.39      1.10 o
  -9   1  12        2.27       -1.21      1.36 o
  -8   1  12        0.68       -1.05      1.05 o
  -7   1  12        0.56        0.61      1.73 o
  -6   1  12       24.48       26.15      1.92 o
  -5   1  12      146.11      145.68      3.92 o
  -4   1  12        3.34        2.90      1.12 o
  -3   1  12      248.68      262.19      3.77 o
  -2   1  12        3.86        1.29      0.60 o
  -1   1  12       25.11       17.63      0.78 o
   0   1  12        0.19       -0.47      0.47 o
   1   1  12       62.44       59.73      1.18 o
   2   1  12       48.07       50.36      1.18 o
   3   1  12        4.22        3.99      0.57 o
   4   1  12        0.33       -0.47      0.47 o
   5   1  12        0.01       -0.08      0.57 o
   6   1  12        8.84        6.88      0.89 o
   7   1  12        1.19        2.51      0.86 o
 -12   2  12        0.00       -0.69      0.69 o
 -11   2  12        2.07        1.85      0.76 o
 -10   2  12        3.30        4.01      0.91 o
  -9   2  12        2.92        1.75      0.77 o
  -8   2  12       10.41        9.84      1.18 o
  -7   2  12        1.51        0.82      1.24 o
  -6   2  12       11.59       10.99      1.37 o
  -5   2  12        1.09        1.15      0.85 o
  -4   2  12       28.05       34.49      1.33 o
  -3   2  12       51.69       61.61      1.59 o
  -2   2  12        3.22        2.91      0.59 o
  -1   2  12       38.85       33.41      0.96 o
   0   2  12       20.84       20.73      0.81 o
   1   2  12        6.19        7.40      0.65 o
   2   2  12       33.32       32.97      1.13 o
   3   2  12        4.60        5.33      0.67 o
   4   2  12       10.02        9.25      1.00 o
   5   2  12       11.51       11.85      1.00 o
   6   2  12       13.62       18.66      1.47 o
   7   2  12        3.51        5.31      1.12 o
 -12   3  12        0.57       -0.22      0.85 o
 -11   3  12        0.10       -0.14      0.67 o
 -10   3  12        4.00        1.91      0.93 o
  -9   3  12        9.56        8.22      1.25 o
  -8   3  12        3.70        2.89      1.18 o
  -7   3  12       13.85       12.82      1.23 o
  -6   3  12        0.20       -0.63      0.80 o
  -5   3  12        1.86        1.69      0.78 o
  -4   3  12       41.66       48.74      1.81 o
  -3   3  12       77.38       78.76      1.77 o
  -2   3  12        7.16        6.90      0.68 o
  -1   3  12       10.94       10.88      0.72 o
   0   3  12       17.67       21.06      1.01 o
   1   3  12        0.52        0.30      0.56 o
   2   3  12        2.20        2.61      0.75 o
   3   3  12        1.01        0.12      0.68 o
   4   3  12        5.53        5.60      0.89 o
   5   3  12        2.29        2.56      0.89 o
   6   3  12        9.15        9.07      1.04 o
   7   3  12        4.16        7.10      1.07 o
 -12   4  12        0.36       -0.60      0.85 o
 -11   4  12        4.11        4.13      1.46 o
 -10   4  12        0.10        0.47      0.68 o
  -9   4  12        0.17       -0.59      0.96 o
  -8   4  12        2.15        3.04      0.96 o
  -7   4  12        1.80        0.78      0.89 o
  -6   4  12        0.08        0.08      0.70 o
  -5   4  12        2.93        2.42      0.77 o
  -4   4  12        0.46       -0.41      0.75 o
  -3   4  12        0.25       -0.20      0.55 o
  -2   4  12        0.10       -0.38      0.58 o
  -1   4  12       37.31       40.98      1.35 o
   0   4  12        0.09        0.00      0.58 o
   1   4  12       45.21       46.30      1.43 o
   2   4  12        3.26        4.16      0.80 o
   3   4  12       15.67       15.15      1.19 o
   4   4  12        0.26        0.07      0.75 o
   5   4  12        5.20        8.00      1.31 o
   6   4  12        1.17        2.56      0.89 o
 -11   5  12       10.16       11.65      1.07 o
 -10   5  12        0.14        0.83      0.86 o
  -9   5  12        0.19        0.56      0.77 o
  -8   5  12       16.47       14.95      1.19 o
  -7   5  12        0.01       -0.60      0.70 o
  -6   5  12       16.21       19.78      1.37 o
  -5   5  12        8.74        7.29      1.03 o
  -4   5  12        0.41        0.20      0.80 o
  -3   5  12        0.81        0.06      0.62 o
  -2   5  12        0.00       -0.60      0.60 o
  -1   5  12        0.13       -0.54      0.60 o
   0   5  12        5.29        6.91      0.83 o
   1   5  12        5.21        7.65      0.83 o
   2   5  12        1.67        4.93      0.93 o
   3   5  12       14.99       19.70      1.31 o
   4   5  12        0.00        0.14      0.80 o
   5   5  12        1.01       -0.16      0.83 o
   6   5  12        4.81        4.70      0.98 o
 -10   6  12        2.65        3.56      0.87 o
  -9   6  12        0.06       -0.67      0.85 o
  -8   6  12        1.48       -0.73      1.07 o
  -7   6  12        2.18        2.00      0.71 o
  -6   6  12        8.55        4.82      0.87 o
  -5   6  12        0.08       -0.62      0.89 o
  -4   6  12        0.00       -0.62      1.05 o
  -3   6  12        0.12       -0.67      0.67 o
  -2   6  12        1.74        2.58      0.77 o
  -1   6  12       16.88       19.69      1.07 o
   0   6  12        5.13        6.78      0.93 o
   1   6  12        0.41       -0.21      0.67 o
   2   6  12        0.05       -0.32      0.78 o
   3   6  12        0.10        0.42      0.78 o
   4   6  12       33.47       39.14      1.70 o
   5   6  12        0.12        1.09      0.94 o
  -9   7  12        0.10       -0.75      0.75 o
  -8   7  12        1.20        2.56      1.23 o
  -7   7  12        3.95        2.06      1.00 o
  -6   7  12        0.19       -0.58      0.79 o
  -5   7  12        1.24        1.16      0.89 o
  -4   7  12        2.67        1.97      1.12 o
  -3   7  12        0.02       -0.22      0.71 o
  -2   7  12        0.06        0.35      0.70 o
  -1   7  12        9.70       12.71      1.04 o
   0   7  12       27.91       25.95      1.29 o
   1   7  12        6.20        8.98      1.08 o
   2   7  12        1.61        0.77      0.87 o
   3   7  12        0.16       -0.02      0.83 o
   4   7  12        0.12       -0.17      0.83 o
  -8   8  12        1.96        1.44      1.62 o
  -7   8  12        0.12       -0.38      1.00 o
  -6   8  12        1.41        3.89      1.07 o
  -5   8  12        0.03       -0.74      1.05 o
  -4   8  12        0.00       -0.85      0.85 o
  -3   8  12        0.98       -0.29      0.77 o
  -2   8  12        0.25       -0.75      0.75 o
  -1   8  12        2.06        2.57      0.85 o
   0   8  12       11.55       13.58      1.05 o
   1   8  12       12.05       13.26      1.27 o
   2   8  12        0.14       -0.18      0.92 o
  -5   9  12        0.08        1.85      1.39 o
  -4   9  12        4.12        2.96      1.30 o
  -3   9  12        0.12       -0.65      1.26 o
  -2   9  12        7.33        6.95      0.99 o
  -1   9  12        5.10        7.37      1.04 o
   0   9  12       18.82       24.23      1.90 o
 -12   1  13       10.03       15.03      1.60 o
 -11   1  13        0.60        1.24      0.74 o
 -10   1  13        4.98        4.34      1.23 o
  -9   1  13        0.01       -0.74      1.22 o
  -8   1  13        3.83        3.48      1.36 o
  -7   1  13        1.79        1.60      1.22 o
  -6   1  13       14.35       14.85      1.97 o
  -5   1  13      291.62      306.86      6.53 o
  -4   1  13       54.68       49.74      2.52 o
  -3   1  13       40.22       36.76      2.10 o
  -2   1  13       13.67       11.07      0.81 o
  -1   1  13        5.08        3.97      0.67 o
   0   1  13        0.34        0.41      0.50 o
   1   1  13       20.17       20.98      0.92 o
   2   1  13       22.24       23.18      0.92 o
   3   1  13        3.55        4.92      0.66 o
   4   1  13       13.44        7.04      0.80 o
   5   1  13       11.10       16.12      1.04 o
   6   1  13        0.30        0.25      0.75 o
 -12   2  13        1.33        1.36      0.87 o
 -11   2  13       11.53       10.91      1.01 o
 -10   2  13        0.01        0.05      1.21 o
  -9   2  13        6.45        4.92      1.23 o
  -8   2  13        2.04        0.25      1.28 o
  -7   2  13        4.49        3.86      1.14 o
  -6   2  13        0.00        1.34      0.94 o
  -5   2  13       33.17       41.13      1.89 o
  -4   2  13       38.87       39.86      1.84 o
  -3   2  13       17.23       16.30      0.99 o
  -2   2  13        0.96        0.84      0.67 o
  -1   2  13        3.03        1.01      0.51 o
   0   2  13       15.25       16.60      0.99 o
   1   2  13        0.50       -0.26      0.50 o
   2   2  13       22.74       20.28      1.23 o
   3   2  13        3.40        2.67      0.80 o
   4   2  13        0.04       -0.20      0.75 o
   5   2  13        1.03        1.25      0.83 o
   6   2  13        1.18        0.83      0.99 o
 -11   3  13        0.00       -0.26      0.78 o
 -10   3  13        3.18        0.82      1.00 o
  -9   3  13        0.10       -0.56      1.04 o
  -8   3  13        0.78        0.59      0.98 o
  -7   3  13      101.09      108.77      3.03 o
  -6   3  13       44.79       40.38      1.98 o
  -5   3  13        0.96        1.79      0.94 o
  -4   3  13        0.55       -0.13      0.70 o
  -3   3  13        1.26        2.69      0.78 o
  -2   3  13       21.80       23.34      1.01 o
  -1   3  13       10.88       11.62      1.10 o
   0   3  13        6.38        6.09      0.77 o
   1   3  13       36.03       30.85      1.41 o
   2   3  13        0.93        0.55      0.83 o
   3   3  13       19.63       23.45      1.32 o
   4   3  13        1.06        0.67      0.78 o
   5   3  13        2.66        2.08      0.92 o
   6   3  13        8.44       15.27      1.29 o
 -11   4  13        1.23        1.19      0.89 o
 -10   4  13        0.36       -0.77      1.10 o
  -9   4  13        1.07       -0.44      0.81 o
  -8   4  13        0.02       -0.69      1.04 o
  -7   4  13        4.98        3.84      1.12 o
  -6   4  13       29.44       28.10      1.80 o
  -5   4  13       12.50       13.67      1.06 o
  -4   4  13       20.47       21.34      2.01 o
  -3   4  13        0.50       -0.64      0.64 o
  -2   4  13        9.91       12.07      0.92 o
  -1   4  13        0.76        1.66      0.70 o
   0   4  13       12.78       15.45      0.99 o
   1   4  13       17.98       22.62      1.27 o
   2   4  13       12.70       16.08      1.29 o
   3   4  13        3.98        5.08      0.98 o
   4   4  13       11.19       18.07      1.27 o
   5   4  13        0.67       -0.26      0.83 o
 -10   5  13        0.67        0.29      1.02 o
  -9   5  13        1.25        0.67      1.00 o
  -8   5  13        1.30       -0.44      0.98 o
  -7   5  13        5.31        5.42      1.18 o
  -6   5  13        8.78        8.09      1.18 o
  -5   5  13        2.81        1.61      0.81 o
  -4   5  13        0.90        3.98      1.12 o
  -3   5  13        5.56        4.99      0.83 o
  -2   5  13       22.47       25.60      1.81 o
  -1   5  13       27.92       26.49      1.63 o
   0   5  13        0.02        1.08      0.70 o
   1   5  13        0.00        0.41      0.75 o
   2   5  13        0.31        1.44      0.83 o
   3   5  13        5.43        6.21      0.98 o
   4   5  13       14.38       17.59      1.37 o
  -9   6  13        0.32       -1.00      1.00 o
  -8   6  13        0.02       -0.95      0.95 o
  -7   6  13        5.17        2.96      2.22 o
  -6   6  13        0.02        0.00      1.01 o
  -5   6  13        0.00        0.60      0.98 o
  -4   6  13        6.02        7.32      1.39 o
  -3   6  13        0.26       -0.52      0.70 o
  -2   6  13        1.88        1.40      0.77 o
  -1   6  13        1.29        1.73      0.79 o
   0   6  13        2.56        2.07      0.75 o
   1   6  13        3.86        3.02      0.98 o
   2   6  13        2.74        2.62      0.98 o
   3   6  13       18.38       23.53      1.48 o
   4   6  13        0.45        0.00      1.48 o
  -8   7  13        4.33        8.22      1.59 o
  -7   7  13        0.02       -1.13      1.23 o
  -6   7  13        4.74        6.08      1.09 o
  -5   7  13        0.09        0.90      1.30 o
  -4   7  13        0.46       -0.64      1.12 o
  -3   7  13        1.39        0.41      1.10 o
  -2   7  13       25.37       34.62      1.50 o
  -1   7  13        0.11        0.85      0.75 o
   0   7  13        4.35        4.45      1.10 o
   1   7  13        0.00       -0.83      0.83 o
   2   7  13        2.21        2.85      0.98 o
  -6   8  13       20.17       26.71      2.01 o
  -5   8  13        0.40        0.71      1.07 o
  -4   8  13        0.05        1.73      1.97 o
  -3   8  13       11.00       17.40      1.85 o
  -2   8  13        3.09        3.06      1.30 o
  -1   8  13        0.44        1.69      0.98 o
   0   8  13        0.11        0.27      0.92 o
 -11   0  14        5.82        6.41      2.47 o
 -10   0  14       12.20        8.87      2.71 o
  -9   0  14        0.25       -1.73      1.73 o
  -8   0  14        0.12       -1.23      1.73 o
  -7   0  14        2.68        2.71      1.97 o
  -6   0  14       31.84       22.92      2.71 o
  -5   0  14       67.93       74.94      4.44 o
  -4   0  14        0.07       -1.23      1.48 o
  -3   0  14        2.00       -1.48      1.48 o
  -2   0  14        1.07       -0.25      0.95 o
  -1   0  14        3.27        3.54      0.95 o
   0   0  14        1.14        0.25      0.87 o
   1   0  14        4.57        5.94      1.23 o
   2   0  14       11.34        8.56      1.12 o
   3   0  14        0.47        0.74      1.23 o
   4   0  14        3.55        4.44      1.48 o
   5   0  14       64.58      104.52      4.19 o
 -11   1  14        0.11       -1.39      1.39 o
 -10   1  14        1.97       -0.83      1.48 o
  -9   1  14        1.41       -0.29      1.33 o
  -8   1  14        2.40        0.74      1.39 o
  -7   1  14        6.51        5.73      2.22 o
  -6   1  14       21.75       22.32      2.10 o
  -5   1  14       11.48       13.08      1.57 o
  -4   1  14        1.38       -1.12      1.12 o
  -3   1  14        0.03       -1.23      1.48 o
  -2   1  14        0.30       -0.75      0.75 o
  -1   1  14       23.19       23.55      1.00 o
   0   1  14        0.40       -0.35      0.52 o
   1   1  14        3.16        4.39      0.84 o
   2   1  14        4.53        4.15      0.69 o
   3   1  14       14.36       18.96      1.12 o
   4   1  14        4.68        5.33      0.85 o
   5   1  14        0.04        3.33      1.11 o
 -11   2  14        1.59        0.23      1.57 o
 -10   2  14        2.68        0.29      1.47 o
  -9   2  14        0.83       -0.37      1.85 o
  -8   2  14       32.04       28.19      1.80 o
  -7   2  14        2.71        1.90      1.08 o
  -6   2  14        6.84        9.42      1.28 o
  -5   2  14       55.52       50.68      2.13 o
  -4   2  14        1.25        0.28      1.52 o
  -3   2  14        2.08        0.92      0.77 o
  -2   2  14        0.03       -0.64      0.64 o
  -1   2  14        0.61        0.96      0.59 o
   0   2  14       12.52       15.04      1.01 o
   1   2  14        1.24        0.78      0.75 o
   2   2  14        1.00        1.48      0.93 o
   3   2  14        0.13       -0.29      0.78 o
   4   2  14        0.29       -0.25      0.78 o
   5   2  14        6.40       10.79      1.39 o
 -10   3  14        7.64        4.31      1.74 o
  -9   3  14        0.68        1.38      1.47 o
  -8   3  14        7.05        8.97      1.41 o
  -7   3  14       47.05       51.18      2.27 o
  -6   3  14        6.81        5.03      1.18 o
  -5   3  14        0.51        0.71      0.89 o
  -4   3  14        0.03       -0.85      0.85 o
  -3   3  14       16.98       17.42      1.04 o
  -2   3  14        2.33        3.51      1.09 o
  -1   3  14       21.54       23.51      1.20 o
   0   3  14       37.05       44.46      1.47 o
   1   3  14       16.08       21.07      1.32 o
   2   3  14       17.19       16.96      1.62 o
   3   3  14        1.81        1.91      0.89 o
   4   3  14        0.29       -0.35      0.83 o
 -10   4  14        3.02        2.27      1.10 o
  -9   4  14        0.40       -0.06      1.47 o
  -8   4  14        2.14        1.79      1.48 o
  -7   4  14        2.40        4.03      1.18 o
  -6   4  14       24.44       24.54      1.71 o
  -5   4  14        5.30        4.64      1.29 o
  -4   4  14        1.16        2.30      1.08 o
  -3   4  14        2.49        3.35      0.95 o
  -2   4  14        5.27        5.62      0.85 o
  -1   4  14        0.07        0.43      0.70 o
   0   4  14        2.68        2.10      0.77 o
   1   4  14        1.05        1.31      0.89 o
   2   4  14        5.34        4.49      0.94 o
   3   4  14        1.42        0.58      0.89 o
   4   4  14        3.31        1.52      0.92 o
  -9   5  14        6.86        5.91      1.85 o
  -8   5  14        0.07        1.32      1.48 o
  -7   5  14        1.10       -0.48      2.10 o
  -6   5  14        0.06        2.36      1.85 o
  -5   5  14        0.37       -0.60      1.18 o
  -4   5  14       12.52       20.57      1.74 o
  -3   5  14        9.84       11.79      1.21 o
  -2   5  14        5.48        8.34      0.97 o
  -1   5  14        4.38        4.45      0.86 o
   0   5  14        3.81        4.63      0.98 o
   1   5  14        0.01       -0.82      0.83 o
   2   5  14        3.48        3.45      1.68 o
   3   5  14       14.39       18.74      1.41 o
  -8   6  14       27.36       33.03      3.94 o
  -7   6  14        1.62        0.99      2.47 o
  -6   6  14        1.83       -1.73      1.97 o
  -5   6  14        3.46        5.34      1.47 o
  -4   6  14        1.60        0.38      1.12 o
  -3   6  14        0.07        0.04      0.94 o
  -2   6  14        0.00       -0.53      0.79 o
  -1   6  14       43.37       50.77      1.72 o
   0   6  14        0.60        0.84      1.31 o
   1   6  14        1.67        3.53      1.00 o
   2   6  14        7.27       13.80      1.97 o
  -6   7  14        0.73        1.48      2.47 o
  -5   7  14        2.79        4.63      1.54 o
  -4   7  14        3.29        1.97      1.97 o
  -3   7  14        6.83        6.16      1.97 o
  -2   7  14       16.73       21.48      1.79 o
  -1   7  14        0.55       -0.40      0.81 o
 -10   1  15        0.02       -1.39      1.39 o
  -9   1  15        1.10        0.52      1.47 o
  -8   1  15        2.03        1.11      1.39 o
  -7   1  15        1.68        0.37      1.39 o
  -6   1  15        0.49       -1.11      1.36 o
  -5   1  15       36.93       34.13      4.81 o
  -4   1  15        8.78        6.76      1.47 o
  -3   1  15        7.45        5.65      1.98 o
  -2   1  15        3.99        3.49      0.83 o
  -1   1  15       15.58       17.46      0.94 o
   0   1  15        2.61        1.85      0.71 o
   1   1  15        0.82       -0.48      0.80 o
   2   1  15        0.23       -0.37      0.87 o
   3   1  15        0.00       -0.37      0.87 o
  -9   2  15        2.00       -0.74      1.47 o
  -8   2  15       15.55       16.72      2.10 o
  -7   2  15        2.49        0.41      1.48 o
  -6   2  15        0.00       -0.98      0.98 o
  -5   2  15        5.91        4.77      1.88 o
  -4   2  15        0.51       -0.89      0.89 o
  -3   2  15        0.89        1.56      1.47 o
  -2   2  15        0.65       -0.52      1.34 o
  -1   2  15        0.24       -0.07      0.83 o
   0   2  15       23.20       27.02      1.42 o
   1   2  15        0.29       -0.05      0.78 o
   2   2  15        4.17        7.15      1.08 o
   3   2  15        7.38       12.16      1.21 o
  -9   3  15        2.25        0.99      1.57 o
  -8   3  15       13.14       11.69      2.00 o
  -7   3  15       18.97       19.52      2.09 o
  -6   3  15        9.84       15.69      1.51 o
  -5   3  15        0.01       -0.94      0.94 o
  -4   3  15        2.95        2.40      1.08 o
  -3   3  15        0.04       -0.25      1.48 o
  -2   3  15        2.15        3.40      0.94 o
  -1   3  15        2.02        1.90      1.10 o
   0   3  15        5.67        8.03      1.13 o
   1   3  15       10.22       14.16      1.27 o
   2   3  15        0.21       -0.14      0.89 o
  -8   4  15        0.55        0.03      1.54 o
  -7   4  15        4.64        0.84      1.47 o
  -6   4  15        0.24       -1.30      1.30 o
  -5   4  15        0.06       -0.59      1.30 o
  -4   4  15        0.08       -1.12      1.30 o
  -3   4  15       27.09       30.53      1.68 o
  -2   4  15        8.23        6.69      1.14 o
  -1   4  15        0.30       -0.93      1.03 o
   0   4  15       13.07       12.26      1.18 o
   1   4  15        1.90        1.79      0.98 o
   2   4  15        0.94        0.91      0.94 o
  -7   5  15        4.17        4.44      2.71 o
  -6   5  15        0.66        0.00      2.22 o
  -5   5  15        3.94        3.45      2.47 o
  -4   5  15       21.92       27.61      3.45 o
  -3   5  15        2.59        1.55      1.04 o
  -2   5  15        3.68        4.85      0.95 o
  -1   5  15        0.78        0.23      0.83 o
   0   5  15        0.07       -0.83      0.83 o
  -5   6  15        0.86        1.23      2.22 o
  -4   6  15        2.18        1.48      1.73 o
  -3   6  15        4.35        6.16      2.22 o
  -2   6  15        1.34       -0.74      1.00 o
  -8   0  16        0.34       -1.48      1.97 o
  -7   0  16        1.32        0.74      2.22 o
  -6   0  16        2.01        0.99      1.97 o
  -5   0  16        0.16        0.25      1.97 o
  -4   0  16        0.25       -1.48      1.73 o
  -3   0  16        2.16        4.44      2.22 o
  -2   0  16       35.06       40.18      3.70 o
  -1   0  16        0.12       -1.12      1.12 o
   0   0  16        5.10        9.61      1.97 o
   1   0  16        0.00       -1.23      1.23 o
  -8   1  16        1.33       -0.96      1.60 o
  -7   1  16        5.92        2.83      1.57 o
  -6   1  16        0.06       -1.30      1.30 o
  -5   1  16        0.53       -1.17      1.30 o
  -4   1  16        0.23        0.38      0.98 o
  -3   1  16       10.06       10.14      1.32 o
  -2   1  16        0.15        0.00      1.00 o
  -1   1  16        0.71        0.49      1.18 o
   0   1  16        4.78        7.15      1.73 o
   1   1  16        7.35        8.13      1.73 o
  -8   2  16        2.07       -0.58      1.48 o
  -7   2  16        8.21        7.89      1.74 o
  -6   2  16        1.32        1.11      1.39 o
  -5   2  16        6.72        4.62      1.65 o
  -4   2  16        1.65       -0.54      1.33 o
  -3   2  16        0.12       -0.94      1.79 o
  -2   2  16        6.65        7.92      1.18 o
  -1   2  16        3.99        4.19      1.73 o
   0   2  16        0.19        0.06      1.12 o
   1   2  16        2.05        3.19      1.04 o
  -7   3  16       12.46        9.87      1.82 o
  -6   3  16        6.79        8.68      2.10 o
  -5   3  16        3.76        2.60      2.10 o
  -4   3  16        0.01       -1.48      1.73 o
  -3   3  16        0.60       -0.90      1.30 o
  -2   3  16        0.85        1.37      1.48 o
  -1   3  16        1.83        2.83      1.22 o
   0   3  16        3.59        2.66      0.94 o
  -5   4  16        2.59        4.68      2.47 o
  -4   4  16        0.01       -1.97      1.97 o
  -2   4  16        0.29       -0.37      1.22 o
 
